# Supplementary material for: Development of a generalized pseudo-probabilistic approach for characterizing ecological conditions in estuaries using secondary data
Source: Environ Monit Assess. 2024 Jul 20;196(8):753. doi: 10.1007/s10661-024-12877-8 (PMC11271375; doi:10.1007/s10661-024-12877-8)
Supplement: Supplementary file 1 — Supplementary file1 (ZIP 2689 kb) [file 10661_2024_12877_MOESM1_ESM.zip]

Archive with 7 entries (7 files):
- HarwellL_etal_PseudoProbAssess_Data.xlsx
- mapData/NWFWMD_Estuaries_20210728.dbf
- mapData/NWFWMD_Estuaries_20210728.prj
- mapData/NWFWMD_Estuaries_20210728.shp
- mapData/NWFWMD_Estuaries_20210728.shx
- mapData/NWFWMD_metadata.htm
- Draft_HarwellL_etal_PseudoProbAssess_Suppl.html
