# Supplementary material for: Development of a generalized pseudo-probabilistic approach for characterizing ecological conditions in estuaries using secondary data
Source: Environ Monit Assess. 2024 Jul 20;196(8):753. doi: 10.1007/s10661-024-12877-8 (PMC11271375; doi:10.1007/s10661-024-12877-8)
Supplement: Supplementary file 1 — Supplementary file1 (ZIP 2689 kb) [file 10661_2024_12877_MOESM1_ESM.zip › HarwellL_etal_PseudoProbAssess_Data.xlsx]

## Sheet: ReadMe
MetaData
Title:	Development of a generalized pseudo-probabilistic approach for characterizing ecological conditions in estuaries using secondary data.
Journal:	Environmental Monitoring and Assessment
Author:	Harwell, L., McMillion, C., Lamper, A., & Summers, J.K
Short Title:	Pseudo-probabilistic assessments
Corresponding Author:	Linda Harwell
Affiliation:	Gulf Ecosystem Measurement and Modeling Division, 1 Sabine Island Drive, Gulf Breeze, FL 32561
Email:	harwell.linda@epa.gov
Data Specific
Definitions:	Term	Meaning
	Composite Data	Multiple data points of the same parameter that has been summarized (e.g., geometric mean) using grid of uniform hexagons.
		Original data that are fully enclosed with a hexagon is summarized by survey and labeled with a hexagon ID.
	Composite Site	A derived label assigned to each summarized parameter value to uniquely identify the record. The site ID is comprised
		of the survey_type, 4-digit year and hexagon ID.
	Design Site	Unique identifier assigned by the GRTS function when locations are selected for a design. In this applications, design
		site ID is comprised of the label "Site" followed by a number (chronological). Design sites are only generated during the
		execution of code and are, therefore, not presented here.
	Harmonize (data)	Evalute, standardize, and summarize data into a sythesized or harmonious dataset.
File Contents:	This files contains the data used to inform demonstration assessments. These data were derived using a hexagon grid to harmonize data and form sampling or composite data "units".
	The data contained here are referred to as "composited data" and sampled location is "composite site". Original data were acquired from the following sources:
		Website Name	URL
		Welcome to Watershed Information Network WIN	https://floridadep.gov/dear/watershed-services-program/content/winstoret
		National Coastal Condition Assessment	https://www.epa.gov/national-aquatic-resource-surveys/ncca
Data Purpose:
	FWIN Composite Site Data
		The suite of composite sampling sites and related data used to inform ecological conditions assessments for the FWIN Only portion of the 1-year (2015),
		5-year (2015-2019), and 3-year Florida-specific use case.
	Combined Composite Site Data
		The suite of composite sites and related data used to inform ecological conditions assessments for 1-year and 5-year FWIN and NCCA combined data
Data Dictionary:	Variable Name	Variable Description
	survey_type	Identifies the source of the data that contributed to composite data. 'Combined' means all sources.
	siteID	Unique identifier that ties parameter data to a location
	hex_id	Hexagon identier associated with the grid used to harmonize data
	parameter	Code identifying a data point
	actyear	Year when sampling activity took place
	result	Harmonized result
	lat	Latitude of sampled location
	lon	Longitude
	param_lbl	Longer parameter label
	rsltunit	Result units identifier
Online data accessibility:	This file will be available through Data.gov (https://data.gov/)
	Search terms:	pseudo-probabilistic, NCCA

## Sheet: Combined Composite Site Data
survey_type	siteID	hex_id	parameter	actyear	result	lat	lon	param_lbl	rsltunit
Combined	Combined2015-2	2	CHLA	2015	4.4651	30.3258	-87.4358	Chlorophyll a	ug/L
Combined	Combined2016-2	2	CHLA	2016	5.91288	30.3229	-87.4369	Chlorophyll a	ug/L
Combined	Combined2017-2	2	CHLA	2017	5.42532	30.3238	-87.4359	Chlorophyll a	ug/L
Combined	Combined2018-2	2	CHLA	2018	2	30.3223	-87.4356	Chlorophyll a	ug/L
Combined	Combined2019-2	2	CHLA	2019	4.76364	30.3321	-87.4472	Chlorophyll a	ug/L
Combined	Combined2015-2	2	DO_MGL	2015	4.77533	30.3258	-87.4358	Dissolved Oxygen	mg/L
Combined	Combined2016-2	2	DO_MGL	2016	5.4842	30.3229	-87.4369	Dissolved Oxygen	mg/L
Combined	Combined2017-2	2	DO_MGL	2017	6.05046	30.3238	-87.4359	Dissolved Oxygen	mg/L
Combined	Combined2018-2	2	DO_MGL	2018	5.88064	30.3223	-87.4356	Dissolved Oxygen	mg/L
Combined	Combined2019-2	2	DO_MGL	2019	7.15375	30.3321	-87.4472	Dissolved Oxygen	mg/L
Combined	Combined2015-2	2	ENTERO	2015	4.45709	30.3258	-87.4358	Enterococci	MPN/100 ml
Combined	Combined2016-2	2	ENTERO	2016	21.2532	30.3229	-87.4369	Enterococci	MPN/100 ml
Combined	Combined2017-2	2	ENTERO	2017	10.8706	30.3238	-87.4359	Enterococci	MPN/100 ml
Combined	Combined2018-2	2	ENTERO	2018	24.2969	30.3223	-87.4356	Enterococci	MPN/100 ml
Combined	Combined2019-2	2	ENTERO	2019	7.07107	30.3321	-87.4472	Enterococci	MPN/100 ml
Combined	Combined2015-2	2	PH	2015	7.84729	30.3258	-87.4358	pH	Scale
Combined	Combined2016-2	2	PH	2016	7.9194	30.3229	-87.4369	pH	Scale
Combined	Combined2017-2	2	PH	2017	7.002	30.3238	-87.4359	pH	Scale
Combined	Combined2018-2	2	PH	2018	7.8306	30.3223	-87.4356	pH	Scale
Combined	Combined2019-2	2	PH	2019	7.82973	30.3321	-87.4472	pH	Scale
Combined	Combined2015-2	2	SAL	2015	21.7564	30.3258	-87.4358	Salinity	pps
Combined	Combined2016-2	2	SAL	2016	21.0892	30.3229	-87.4369	Salinity	pps
Combined	Combined2017-2	2	SAL	2017	4.49348	30.3238	-87.4359	Salinity	pps
Combined	Combined2018-2	2	SAL	2018	12.3582	30.3223	-87.4356	Salinity	pps
Combined	Combined2019-2	2	SAL	2019	14.5538	30.3321	-87.4472	Salinity	pps
Combined	Combined2015-2	2	TEMP	2015	29.6136	30.3258	-87.4358	Temperature	deg C
Combined	Combined2016-2	2	TEMP	2016	29.0897	30.3229	-87.4369	Temperature	deg C
Combined	Combined2017-2	2	TEMP	2017	27.9522	30.3238	-87.4359	Temperature	deg C
Combined	Combined2018-2	2	TEMP	2018	32.0203	30.3223	-87.4356	Temperature	deg C
Combined	Combined2019-2	2	TEMP	2019	30.5851	30.3321	-87.4472	Temperature	deg C
Combined	Combined2015-2	2	TN	2015	0.513551	30.3258	-87.4358	Total Nitrogen	mg/L
Combined	Combined2016-2	2	TN	2016	0.464	30.3229	-87.4369	Total Nitrogen	mg/L
Combined	Combined2017-2	2	TN	2017	0.537163	30.3238	-87.4359	Total Nitrogen	mg/L
Combined	Combined2018-2	2	TN	2018	0.695	30.3223	-87.4356	Total Nitrogen	mg/L
Combined	Combined2019-2	2	TN	2019	0.377964	30.3321	-87.4472	Total Nitrogen	mg/L
Combined	Combined2015-2	2	TP	2015	0.0234988	30.3258	-87.4358	Total Phosphorus	mg/L
Combined	Combined2016-2	2	TP	2016	0.0184866	30.3229	-87.4369	Total Phosphorus	mg/L
Combined	Combined2017-2	2	TP	2017	0.0160346	30.3238	-87.4359	Total Phosphorus	mg/L
Combined	Combined2018-2	2	TP	2018	0.011	30.3223	-87.4356	Total Phosphorus	mg/L
Combined	Combined2019-2	2	TP	2019	0.0137477	30.3321	-87.4472	Total Phosphorus	mg/L
Combined	Combined2015-3	3	CHLA	2015	8.57002	30.4755	-87.4245	Chlorophyll a	ug/L
Combined	Combined2016-3	3	CHLA	2016	17.1092	30.462	-87.4136	Chlorophyll a	ug/L
Combined	Combined2017-3	3	CHLA	2017	0.85	30.5023	-87.4359	Chlorophyll a	ug/L
Combined	Combined2015-3	3	DO_MGL	2015	6.69513	30.4755	-87.4245	Dissolved Oxygen	mg/L
Combined	Combined2016-3	3	DO_MGL	2016	7.53917	30.462	-87.4136	Dissolved Oxygen	mg/L
Combined	Combined2017-3	3	DO_MGL	2017	6.2	30.5023	-87.4359	Dissolved Oxygen	mg/L
Combined	Combined2017-3	3	ENTERO	2017	5	30.5023	-87.4359	Enterococci	MPN/100 ml
Combined	Combined2015-3	3	PH	2015	7.11357	30.4755	-87.4245	pH	Scale
Combined	Combined2016-3	3	PH	2016	6.65237	30.462	-87.4136	pH	Scale
Combined	Combined2017-3	3	PH	2017	6.1	30.5023	-87.4359	pH	Scale
Combined	Combined2015-3	3	SAL	2015	2.09449	30.4755	-87.4245	Salinity	pps
Combined	Combined2016-3	3	SAL	2016	2.00622	30.462	-87.4136	Salinity	pps
Combined	Combined2017-3	3	SAL	2017	0.04	30.5023	-87.4359	Salinity	pps
Combined	Combined2015-3	3	TEMP	2015	28.2517	30.4755	-87.4245	Temperature	deg C
Combined	Combined2016-3	3	TEMP	2016	28.8804	30.462	-87.4136	Temperature	deg C
Combined	Combined2017-3	3	TEMP	2017	24.4	30.5023	-87.4359	Temperature	deg C
Combined	Combined2015-3	3	TN	2015	0.577143	30.4755	-87.4245	Total Nitrogen	mg/L
Combined	Combined2016-3	3	TN	2016	0.602547	30.462	-87.4136	Total Nitrogen	mg/L
Combined	Combined2017-3	3	TN	2017	0.54	30.5023	-87.4359	Total Nitrogen	mg/L
Combined	Combined2015-3	3	TP	2015	0.0181757	30.4755	-87.4245	Total Phosphorus	mg/L
Combined	Combined2016-3	3	TP	2016	0.0225388	30.462	-87.4136	Total Phosphorus	mg/L
Combined	Combined2017-3	3	TP	2017	0.015	30.5023	-87.4359	Total Phosphorus	mg/L
Combined	Combined2016-4	4	CHLA	2016	4.1	30.3087	-87.4113	Chlorophyll a	ug/L
Combined	Combined2016-4	4	DO_MGL	2016	6.3498	30.3087	-87.4113	Dissolved Oxygen	mg/L
Combined	Combined2016-4	4	PH	2016	8.1	30.3087	-87.4113	pH	Scale
Combined	Combined2016-4	4	SAL	2016	25.6951	30.3087	-87.4113	Salinity	pps
Combined	Combined2016-4	4	TEMP	2016	30	30.3087	-87.4113	Temperature	deg C
Combined	Combined2016-4	4	TP	2016	0.0164317	30.3087	-87.4113	Total Phosphorus	mg/L
Combined	Combined2015-5	5	CHLA	2015	9.23804	30.4363	-87.3841	Chlorophyll a	ug/L
Combined	Combined2016-5	5	CHLA	2016	7.09779	30.4473	-87.3845	Chlorophyll a	ug/L
Combined	Combined2017-5	5	CHLA	2017	12.7549	30.422	-87.3774	Chlorophyll a	ug/L
Combined	Combined2018-5	5	CHLA	2018	7.77797	30.4225	-87.3751	Chlorophyll a	ug/L
Combined	Combined2019-5	5	CHLA	2019	6.20435	30.4252	-87.3736	Chlorophyll a	ug/L
Combined	Combined2015-5	5	DO_MGL	2015	7.2601	30.4363	-87.3841	Dissolved Oxygen	mg/L
Combined	Combined2016-5	5	DO_MGL	2016	6.61847	30.4473	-87.3845	Dissolved Oxygen	mg/L
Combined	Combined2017-5	5	DO_MGL	2017	6.011	30.422	-87.3774	Dissolved Oxygen	mg/L
Combined	Combined2018-5	5	DO_MGL	2018	6.79001	30.4225	-87.3751	Dissolved Oxygen	mg/L
Combined	Combined2019-5	5	DO_MGL	2019	6.90705	30.4252	-87.3736	Dissolved Oxygen	mg/L
Combined	Combined2017-5	5	ENTERO	2017	8.40896	30.422	-87.3774	Enterococci	MPN/100 ml
Combined	Combined2018-5	5	ENTERO	2018	11.0801	30.4225	-87.3751	Enterococci	MPN/100 ml
Combined	Combined2019-5	5	ENTERO	2019	13.2166	30.4252	-87.3736	Enterococci	MPN/100 ml
Combined	Combined2015-5	5	PH	2015	7.81125	30.4363	-87.3841	pH	Scale
Combined	Combined2016-5	5	PH	2016	6.55305	30.4473	-87.3845	pH	Scale
Combined	Combined2017-5	5	PH	2017	6.83019	30.422	-87.3774	pH	Scale
Combined	Combined2018-5	5	PH	2018	7.47017	30.4225	-87.3751	pH	Scale
Combined	Combined2019-5	5	PH	2019	7.29579	30.4252	-87.3736	pH	Scale
Combined	Combined2015-5	5	SAL	2015	7.48057	30.4363	-87.3841	Salinity	pps
Combined	Combined2016-5	5	SAL	2016	1.8347	30.4473	-87.3845	Salinity	pps
Combined	Combined2017-5	5	SAL	2017	1.1806	30.422	-87.3774	Salinity	pps
Combined	Combined2018-5	5	SAL	2018	4.2783	30.4225	-87.3751	Salinity	pps
Combined	Combined2019-5	5	SAL	2019	5.44619	30.4252	-87.3736	Salinity	pps
Combined	Combined2015-5	5	TEMP	2015	28.8772	30.4363	-87.3841	Temperature	deg C
Combined	Combined2016-5	5	TEMP	2016	28.9654	30.4473	-87.3845	Temperature	deg C
Combined	Combined2017-5	5	TEMP	2017	28.4751	30.422	-87.3774	Temperature	deg C
Combined	Combined2018-5	5	TEMP	2018	30.2325	30.4225	-87.3751	Temperature	deg C
Combined	Combined2019-5	5	TEMP	2019	30.2229	30.4252	-87.3736	Temperature	deg C
Combined	Combined2015-5	5	TN	2015	0.596712	30.4363	-87.3841	Total Nitrogen	mg/L
Combined	Combined2016-5	5	TN	2016	0.639727	30.4473	-87.3845	Total Nitrogen	mg/L
Combined	Combined2017-5	5	TN	2017	0.462	30.422	-87.3774	Total Nitrogen	mg/L
Combined	Combined2018-5	5	TN	2018	0.441145	30.4225	-87.3751	Total Nitrogen	mg/L
Combined	Combined2019-5	5	TN	2019	0.378269	30.4252	-87.3736	Total Nitrogen	mg/L
Combined	Combined2015-5	5	TP	2015	0.0258167	30.4363	-87.3841	Total Phosphorus	mg/L
Combined	Combined2016-5	5	TP	2016	0.0204939	30.4473	-87.3845	Total Phosphorus	mg/L
Combined	Combined2017-5	5	TP	2017	0.0132077	30.422	-87.3774	Total Phosphorus	mg/L
Combined	Combined2018-5	5	TP	2018	0.0129814	30.4225	-87.3751	Total Phosphorus	mg/L
Combined	Combined2019-5	5	TP	2019	0.0121966	30.4252	-87.3736	Total Phosphorus	mg/L
Combined	Combined2015-6	6	DO_MGL	2015	5.18266	30.3624	-87.3449	Dissolved Oxygen	mg/L
Combined	Combined2016-6	6	DO_MGL	2016	5.89746	30.3624	-87.3449	Dissolved Oxygen	mg/L
Combined	Combined2017-6	6	DO_MGL	2017	4.57275	30.3624	-87.3449	Dissolved Oxygen	mg/L
Combined	Combined2018-6	6	DO_MGL	2018	5.14649	30.3622	-87.3449	Dissolved Oxygen	mg/L
Combined	Combined2019-6	6	DO_MGL	2019	3.82	30.3622	-87.3449	Dissolved Oxygen	mg/L
Combined	Combined2015-6	6	PH	2015	7.24845	30.3624	-87.3449	pH	Scale
Combined	Combined2016-6	6	PH	2016	6.7277	30.3624	-87.3449	pH	Scale
Combined	Combined2017-6	6	PH	2017	6.69328	30.3624	-87.3449	pH	Scale
Combined	Combined2018-6	6	PH	2018	6.69722	30.3622	-87.3449	pH	Scale
Combined	Combined2019-6	6	PH	2019	6.86325	30.3622	-87.3449	pH	Scale
Combined	Combined2015-6	6	SAL	2015	16.0646	30.3624	-87.3449	Salinity	pps
Combined	Combined2016-6	6	SAL	2016	11.049	30.3624	-87.3449	Salinity	pps
Combined	Combined2017-6	6	SAL	2017	7.67398	30.3624	-87.3449	Salinity	pps
Combined	Combined2018-6	6	SAL	2018	1.18025	30.3622	-87.3449	Salinity	pps
Combined	Combined2019-6	6	SAL	2019	15.2179	30.3622	-87.3449	Salinity	pps
Combined	Combined2015-6	6	TEMP	2015	30.9247	30.3624	-87.3449	Temperature	deg C
Combined	Combined2016-6	6	TEMP	2016	31.2094	30.3624	-87.3449	Temperature	deg C
Combined	Combined2017-6	6	TEMP	2017	30.1934	30.3624	-87.3449	Temperature	deg C
Combined	Combined2018-6	6	TEMP	2018	28.3825	30.3622	-87.3449	Temperature	deg C
Combined	Combined2019-6	6	TEMP	2019	33.1382	30.3622	-87.3449	Temperature	deg C
Combined	Combined2015-6	6	TN	2015	0.401	30.3624	-87.3449	Total Nitrogen	mg/L
Combined	Combined2016-6	6	TN	2016	0.378325	30.3624	-87.3449	Total Nitrogen	mg/L
Combined	Combined2017-6	6	TN	2017	0.336993	30.3624	-87.3449	Total Nitrogen	mg/L
Combined	Combined2018-6	6	TN	2018	0.595893	30.3622	-87.3449	Total Nitrogen	mg/L
Combined	Combined2019-6	6	TN	2019	0.333317	30.3622	-87.3449	Total Nitrogen	mg/L
Combined	Combined2015-6	6	TP	2015	0.0193391	30.3624	-87.3449	Total Phosphorus	mg/L
Combined	Combined2016-6	6	TP	2016	0.0178885	30.3624	-87.3449	Total Phosphorus	mg/L
Combined	Combined2017-6	6	TP	2017	0.0134164	30.3624	-87.3449	Total Phosphorus	mg/L
Combined	Combined2018-6	6	TP	2018	0.0187083	30.3622	-87.3449	Total Phosphorus	mg/L
Combined	Combined2019-6	6	TP	2019	0.017	30.3622	-87.3449	Total Phosphorus	mg/L
Combined	Combined2015-7	7	CHLA	2015	9.72204	30.453	-87.3633	Chlorophyll a	ug/L
Combined	Combined2016-7	7	CHLA	2016	6.72824	30.4548	-87.3657	Chlorophyll a	ug/L
Combined	Combined2017-7	7	CHLA	2017	21.166	30.4537	-87.3652	Chlorophyll a	ug/L
Combined	Combined2018-7	7	CHLA	2018	11	30.4533	-87.3749	Chlorophyll a	ug/L
Combined	Combined2019-7	7	CHLA	2019	2.4	30.4529	-87.3785	Chlorophyll a	ug/L
Combined	Combined2015-7	7	DO_MGL	2015	6.54891	30.453	-87.3633	Dissolved Oxygen	mg/L
Combined	Combined2016-7	7	DO_MGL	2016	5.4379	30.4548	-87.3657	Dissolved Oxygen	mg/L
Combined	Combined2017-7	7	DO_MGL	2017	3.65212	30.4537	-87.3652	Dissolved Oxygen	mg/L
Combined	Combined2018-7	7	DO_MGL	2018	7.17011	30.4533	-87.3749	Dissolved Oxygen	mg/L
Combined	Combined2019-7	7	DO_MGL	2019	5.85	30.4529	-87.3785	Dissolved Oxygen	mg/L
Combined	Combined2015-7	7	ENTERO	2015	4.18277	30.453	-87.3633	Enterococci	MPN/100 ml
Combined	Combined2016-7	7	ENTERO	2016	9.58284	30.4548	-87.3657	Enterococci	MPN/100 ml
Combined	Combined2017-7	7	ENTERO	2017	5	30.4537	-87.3652	Enterococci	MPN/100 ml
Combined	Combined2018-7	7	ENTERO	2018	14.3178	30.4533	-87.3749	Enterococci	MPN/100 ml
Combined	Combined2015-7	7	PH	2015	7.7715	30.453	-87.3633	pH	Scale
Combined	Combined2016-7	7	PH	2016	7.30557	30.4548	-87.3657	pH	Scale
Combined	Combined2017-7	7	PH	2017	6.74581	30.4537	-87.3652	pH	Scale
Combined	Combined2018-7	7	PH	2018	7.41308	30.4533	-87.3749	pH	Scale
Combined	Combined2019-7	7	PH	2019	7.12	30.4529	-87.3785	pH	Scale
Combined	Combined2015-7	7	SAL	2015	8.74528	30.453	-87.3633	Salinity	pps
Combined	Combined2016-7	7	SAL	2016	4.88723	30.4548	-87.3657	Salinity	pps
Combined	Combined2017-7	7	SAL	2017	2.18856	30.4537	-87.3652	Salinity	pps
Combined	Combined2018-7	7	SAL	2018	5.59598	30.4533	-87.3749	Salinity	pps
Combined	Combined2019-7	7	SAL	2019	3.08	30.4529	-87.3785	Salinity	pps
Combined	Combined2015-7	7	TEMP	2015	29.0467	30.453	-87.3633	Temperature	deg C
Combined	Combined2016-7	7	TEMP	2016	29.41	30.4548	-87.3657	Temperature	deg C
Combined	Combined2017-7	7	TEMP	2017	27.0456	30.4537	-87.3652	Temperature	deg C
Combined	Combined2018-7	7	TEMP	2018	29.4786	30.4533	-87.3749	Temperature	deg C
Combined	Combined2019-7	7	TEMP	2019	28.2	30.4529	-87.3785	Temperature	deg C
Combined	Combined2015-7	7	TN	2015	0.620859	30.453	-87.3633	Total Nitrogen	mg/L
Combined	Combined2016-7	7	TN	2016	0.67456	30.4548	-87.3657	Total Nitrogen	mg/L
Combined	Combined2017-7	7	TN	2017	0.71726	30.4537	-87.3652	Total Nitrogen	mg/L
Combined	Combined2018-7	7	TN	2018	0.423	30.4533	-87.3749	Total Nitrogen	mg/L
Combined	Combined2019-7	7	TN	2019	0.411	30.4529	-87.3785	Total Nitrogen	mg/L
Combined	Combined2015-7	7	TP	2015	0.0508351	30.453	-87.3633	Total Phosphorus	mg/L
Combined	Combined2016-7	7	TP	2016	0.0328329	30.4548	-87.3657	Total Phosphorus	mg/L
Combined	Combined2017-7	7	TP	2017	0.0253984	30.4537	-87.3652	Total Phosphorus	mg/L
Combined	Combined2018-7	7	TP	2018	0.016	30.4533	-87.3749	Total Phosphorus	mg/L
Combined	Combined2019-7	7	TP	2019	0.016	30.4529	-87.3785	Total Phosphorus	mg/L
Combined	Combined2016-8	8	CHLA	2016	12.8724	30.4043	-87.2609	Chlorophyll a	ug/L
Combined	Combined2017-8	8	CHLA	2017	11.3548	30.3846	-87.278	Chlorophyll a	ug/L
Combined	Combined2018-8	8	CHLA	2018	5.2	30.3717	-87.2892	Chlorophyll a	ug/L
Combined	Combined2019-8	8	CHLA	2019	5.74686	30.3813	-87.281	Chlorophyll a	ug/L
Combined	Combined2015-8	8	DO_MGL	2015	6.30809	30.4043	-87.2609	Dissolved Oxygen	mg/L
Combined	Combined2016-8	8	DO_MGL	2016	6.92184	30.4043	-87.2609	Dissolved Oxygen	mg/L
Combined	Combined2017-8	8	DO_MGL	2017	7.23407	30.3846	-87.278	Dissolved Oxygen	mg/L
Combined	Combined2018-8	8	DO_MGL	2018	7.30099	30.3717	-87.2892	Dissolved Oxygen	mg/L
Combined	Combined2019-8	8	DO_MGL	2019	6.58195	30.3813	-87.281	Dissolved Oxygen	mg/L
Combined	Combined2015-8	8	ENTERO	2015	34.7952	30.4043	-87.2609	Enterococci	MPN/100 ml
Combined	Combined2016-8	8	ENTERO	2016	24.98	30.4043	-87.2609	Enterococci	MPN/100 ml
Combined	Combined2017-8	8	ENTERO	2017	9.17451	30.3846	-87.278	Enterococci	MPN/100 ml
Combined	Combined2018-8	8	ENTERO	2018	5	30.3717	-87.2892	Enterococci	MPN/100 ml
Combined	Combined2019-8	8	ENTERO	2019	8.72327	30.3813	-87.281	Enterococci	MPN/100 ml
Combined	Combined2015-8	8	PH	2015	7.69838	30.4043	-87.2609	pH	Scale
Combined	Combined2016-8	8	PH	2016	7.61402	30.4043	-87.2609	pH	Scale
Combined	Combined2017-8	8	PH	2017	7.23843	30.3846	-87.278	pH	Scale
Combined	Combined2018-8	8	PH	2018	8.05109	30.3717	-87.2892	pH	Scale
Combined	Combined2019-8	8	PH	2019	7.81566	30.3813	-87.281	pH	Scale
Combined	Combined2015-8	8	SAL	2015	16.6055	30.4043	-87.2609	Salinity	pps
Combined	Combined2016-8	8	SAL	2016	7.29601	30.4043	-87.2609	Salinity	pps
Combined	Combined2017-8	8	SAL	2017	5.92016	30.3846	-87.278	Salinity	pps
Combined	Combined2018-8	8	SAL	2018	16.8569	30.3717	-87.2892	Salinity	pps
Combined	Combined2019-8	8	SAL	2019	21.7377	30.3813	-87.281	Salinity	pps
Combined	Combined2015-8	8	TEMP	2015	29.1998	30.4043	-87.2609	Temperature	deg C
Combined	Combined2016-8	8	TEMP	2016	29.4299	30.4043	-87.2609	Temperature	deg C
Combined	Combined2017-8	8	TEMP	2017	28.5432	30.3846	-87.278	Temperature	deg C
Combined	Combined2018-8	8	TEMP	2018	29.9463	30.3717	-87.2892	Temperature	deg C
Combined	Combined2019-8	8	TEMP	2019	30.7826	30.3813	-87.281	Temperature	deg C
Combined	Combined2015-8	8	TN	2015	0.647565	30.4043	-87.2609	Total Nitrogen	mg/L
Combined	Combined2016-8	8	TN	2016	0.758712	30.4043	-87.2609	Total Nitrogen	mg/L
Combined	Combined2017-8	8	TN	2017	0.550463	30.3846	-87.278	Total Nitrogen	mg/L
Combined	Combined2018-8	8	TN	2018	0.394	30.3717	-87.2892	Total Nitrogen	mg/L
Combined	Combined2019-8	8	TN	2019	0.294401	30.3813	-87.281	Total Nitrogen	mg/L
Combined	Combined2015-8	8	TP	2015	0.0301119	30.4043	-87.2609	Total Phosphorus	mg/L
Combined	Combined2016-8	8	TP	2016	0.030579	30.4043	-87.2609	Total Phosphorus	mg/L
Combined	Combined2017-8	8	TP	2017	0.0218781	30.3846	-87.278	Total Phosphorus	mg/L
Combined	Combined2018-8	8	TP	2018	0.008	30.3717	-87.2892	Total Phosphorus	mg/L
Combined	Combined2019-10	10	CHLA	2019	18.0278	30.452	-87.2003	Chlorophyll a	ug/L
Combined	Combined2019-10	10	TN	2019	0.869828	30.452	-87.2003	Total Nitrogen	mg/L
Combined	Combined2019-10	10	TP	2019	0.0287228	30.452	-87.2003	Total Phosphorus	mg/L
Combined	Combined2015-12	12	CHLA	2015	2.87076	30.3722	-87.1812	Chlorophyll a	ug/L
Combined	Combined2016-12	12	CHLA	2016	3.26013	30.3813	-87.1713	Chlorophyll a	ug/L
Combined	Combined2017-12	12	CHLA	2017	6.16809	30.4102	-87.1956	Chlorophyll a	ug/L
Combined	Combined2018-12	12	CHLA	2018	4.01043	30.4195	-87.1957	Chlorophyll a	ug/L
Combined	Combined2019-12	12	CHLA	2019	8.03027	30.4165	-87.1962	Chlorophyll a	ug/L
Combined	Combined2015-12	12	DO_MGL	2015	5.62733	30.3722	-87.1812	Dissolved Oxygen	mg/L
Combined	Combined2016-12	12	DO_MGL	2016	7.28265	30.3813	-87.1713	Dissolved Oxygen	mg/L
Combined	Combined2017-12	12	DO_MGL	2017	6.79624	30.4102	-87.1956	Dissolved Oxygen	mg/L
Combined	Combined2018-12	12	DO_MGL	2018	6.54928	30.4195	-87.1957	Dissolved Oxygen	mg/L
Combined	Combined2019-12	12	DO_MGL	2019	6.24614	30.4165	-87.1962	Dissolved Oxygen	mg/L
Combined	Combined2015-12	12	ENTERO	2015	0	30.3722	-87.1812	Enterococci	MPN/100 ml
Combined	Combined2016-12	12	ENTERO	2016	1	30.3813	-87.1713	Enterococci	MPN/100 ml
Combined	Combined2017-12	12	ENTERO	2017	8.23269	30.4102	-87.1956	Enterococci	MPN/100 ml
Combined	Combined2018-12	12	ENTERO	2018	20.681	30.4195	-87.1957	Enterococci	MPN/100 ml
Combined	Combined2019-12	12	ENTERO	2019	29.2014	30.4165	-87.1962	Enterococci	MPN/100 ml
Combined	Combined2015-12	12	PH	2015	8.005	30.3722	-87.1812	pH	Scale
Combined	Combined2016-12	12	PH	2016	8.03576	30.3813	-87.1713	pH	Scale
Combined	Combined2017-12	12	PH	2017	7.6922	30.4102	-87.1956	pH	Scale
Combined	Combined2018-12	12	PH	2018	7.43599	30.4195	-87.1957	pH	Scale
Combined	Combined2019-12	12	PH	2019	7.77449	30.4165	-87.1962	pH	Scale
Combined	Combined2015-12	12	SAL	2015	21.8416	30.3722	-87.1812	Salinity	pps
Combined	Combined2016-12	12	SAL	2016	16.0656	30.3813	-87.1713	Salinity	pps
Combined	Combined2017-12	12	SAL	2017	9.31649	30.4102	-87.1956	Salinity	pps
Combined	Combined2018-12	12	SAL	2018	14.1277	30.4195	-87.1957	Salinity	pps
Combined	Combined2019-12	12	SAL	2019	15.6298	30.4165	-87.1962	Salinity	pps
Combined	Combined2015-12	12	TEMP	2015	28.942	30.3722	-87.1812	Temperature	deg C
Combined	Combined2016-12	12	TEMP	2016	30.2392	30.3813	-87.1713	Temperature	deg C
Combined	Combined2017-12	12	TEMP	2017	28.0303	30.4102	-87.1956	Temperature	deg C
Combined	Combined2018-12	12	TEMP	2018	27.9065	30.4195	-87.1957	Temperature	deg C
Combined	Combined2019-12	12	TEMP	2019	30.1189	30.4165	-87.1962	Temperature	deg C
Combined	Combined2015-12	12	TN	2015	0.327536	30.3722	-87.1812	Total Nitrogen	mg/L
Combined	Combined2016-12	12	TN	2016	0.329782	30.3813	-87.1713	Total Nitrogen	mg/L
Combined	Combined2017-12	12	TN	2017	0.390754	30.4102	-87.1956	Total Nitrogen	mg/L
Combined	Combined2018-12	12	TN	2018	0.410465	30.4195	-87.1957	Total Nitrogen	mg/L
Combined	Combined2019-12	12	TN	2019	0.414437	30.4165	-87.1962	Total Nitrogen	mg/L
Combined	Combined2015-12	12	TP	2015	0.016985	30.3722	-87.1812	Total Phosphorus	mg/L
Combined	Combined2016-12	12	TP	2016	0.0132761	30.3813	-87.1713	Total Phosphorus	mg/L
Combined	Combined2017-12	12	TP	2017	0.0171455	30.4102	-87.1956	Total Phosphorus	mg/L
Combined	Combined2018-12	12	TP	2018	0.015461	30.4195	-87.1957	Total Phosphorus	mg/L
Combined	Combined2019-12	12	TP	2019	0.0240254	30.4165	-87.1962	Total Phosphorus	mg/L
Combined	Combined2015-13	13	CHLA	2015	20.097	30.5793	-87.1619	Chlorophyll a	ug/L
Combined	Combined2016-13	13	CHLA	2016	9.03877	30.5767	-87.2068	Chlorophyll a	ug/L
Combined	Combined2017-13	13	CHLA	2017	4.26957	30.5627	-87.1864	Chlorophyll a	ug/L
Combined	Combined2018-13	13	CHLA	2018	4.6	30.5563	-87.2114	Chlorophyll a	ug/L
Combined	Combined2019-13	13	CHLA	2019	5.13297	30.5563	-87.1556	Chlorophyll a	ug/L
Combined	Combined2015-13	13	DO_MGL	2015	4.70177	30.5793	-87.1619	Dissolved Oxygen	mg/L
Combined	Combined2016-13	13	DO_MGL	2016	5.33314	30.5767	-87.2068	Dissolved Oxygen	mg/L
Combined	Combined2017-13	13	DO_MGL	2017	6.14574	30.5627	-87.1864	Dissolved Oxygen	mg/L
Combined	Combined2018-13	13	DO_MGL	2018	5.97	30.5563	-87.2114	Dissolved Oxygen	mg/L
Combined	Combined2019-13	13	DO_MGL	2019	3.3802	30.5563	-87.1556	Dissolved Oxygen	mg/L
Combined	Combined2015-13	13	ENTERO	2015	0	30.5793	-87.1619	Enterococci	MPN/100 ml
Combined	Combined2016-13	13	ENTERO	2016	1	30.5767	-87.2068	Enterococci	MPN/100 ml
Combined	Combined2017-13	13	ENTERO	2017	56.3375	30.5627	-87.1864	Enterococci	MPN/100 ml
Combined	Combined2019-13	13	ENTERO	2019	302.676	30.5563	-87.1556	Enterococci	MPN/100 ml
Combined	Combined2015-13	13	PH	2015	7.60192	30.5793	-87.1619	pH	Scale
Combined	Combined2016-13	13	PH	2016	6.4415	30.5767	-87.2068	pH	Scale
Combined	Combined2017-13	13	PH	2017	6.3367	30.5627	-87.1864	pH	Scale
Combined	Combined2018-13	13	PH	2018	7.02	30.5563	-87.2114	pH	Scale
Combined	Combined2019-13	13	PH	2019	6.58693	30.5563	-87.1556	pH	Scale
Combined	Combined2015-13	13	SAL	2015	7.30663	30.5793	-87.1619	Salinity	pps
Combined	Combined2016-13	13	SAL	2016	0.283941	30.5767	-87.2068	Salinity	pps
Combined	Combined2017-13	13	SAL	2017	0.327568	30.5627	-87.1864	Salinity	pps
Combined	Combined2018-13	13	SAL	2018	0.19	30.5563	-87.2114	Salinity	pps
Combined	Combined2019-13	13	SAL	2019	6.78058	30.5563	-87.1556	Salinity	pps
Combined	Combined2015-13	13	TEMP	2015	29.6673	30.5793	-87.1619	Temperature	deg C
Combined	Combined2016-13	13	TEMP	2016	27.6649	30.5767	-87.2068	Temperature	deg C
Combined	Combined2017-13	13	TEMP	2017	26.2686	30.5627	-87.1864	Temperature	deg C
Combined	Combined2018-13	13	TEMP	2018	28.79	30.5563	-87.2114	Temperature	deg C
Combined	Combined2019-13	13	TEMP	2019	29.1875	30.5563	-87.1556	Temperature	deg C
Combined	Combined2015-13	13	TN	2015	0.636401	30.5793	-87.1619	Total Nitrogen	mg/L
Combined	Combined2016-13	13	TN	2016	0.559874	30.5767	-87.2068	Total Nitrogen	mg/L
Combined	Combined2017-13	13	TN	2017	0.625905	30.5627	-87.1864	Total Nitrogen	mg/L
Combined	Combined2018-13	13	TN	2018	0.69	30.5563	-87.2114	Total Nitrogen	mg/L
Combined	Combined2019-13	13	TN	2019	0.62091	30.5563	-87.1556	Total Nitrogen	mg/L
Combined	Combined2015-13	13	TP	2015	0.0448013	30.5793	-87.1619	Total Phosphorus	mg/L
Combined	Combined2016-13	13	TP	2016	0.0363622	30.5767	-87.2068	Total Phosphorus	mg/L
Combined	Combined2017-13	13	TP	2017	0.0402981	30.5627	-87.1864	Total Phosphorus	mg/L
Combined	Combined2018-13	13	TP	2018	0.0355	30.5563	-87.2114	Total Phosphorus	mg/L
Combined	Combined2019-13	13	TP	2019	0.0245796	30.5563	-87.1556	Total Phosphorus	mg/L
Combined	Combined2015-14	14	CHLA	2015	2.86111	30.33	-87.1737	Chlorophyll a	ug/L
Combined	Combined2016-14	14	CHLA	2016	2.85307	30.3273	-87.1804	Chlorophyll a	ug/L
Combined	Combined2017-14	14	CHLA	2017	3.3	30.3315	-87.1594	Chlorophyll a	ug/L
Combined	Combined2015-14	14	DO_MGL	2015	6.45905	30.33	-87.1737	Dissolved Oxygen	mg/L
Combined	Combined2016-14	14	DO_MGL	2016	7.7	30.3273	-87.1804	Dissolved Oxygen	mg/L
Combined	Combined2017-14	14	DO_MGL	2017	7.05	30.3315	-87.1594	Dissolved Oxygen	mg/L
Combined	Combined2015-14	14	ENTERO	2015	0	30.33	-87.1737	Enterococci	MPN/100 ml
Combined	Combined2017-14	14	ENTERO	2017	5.83265	30.3315	-87.1594	Enterococci	MPN/100 ml
Combined	Combined2018-14	14	ENTERO	2018	10.3236	30.3353	-87.1411	Enterococci	MPN/100 ml
Combined	Combined2019-14	14	ENTERO	2019	13.9377	30.3353	-87.1411	Enterococci	MPN/100 ml
Combined	Combined2015-14	14	PH	2015	7.96735	30.33	-87.1737	pH	Scale
Combined	Combined2016-14	14	PH	2016	8.19939	30.3273	-87.1804	pH	Scale
Combined	Combined2015-14	14	SAL	2015	23.2615	30.33	-87.1737	Salinity	pps
Combined	Combined2016-14	14	SAL	2016	20.1246	30.3273	-87.1804	Salinity	pps
Combined	Combined2017-14	14	SAL	2017	18.2	30.3315	-87.1594	Salinity	pps
Combined	Combined2015-14	14	TEMP	2015	29.0956	30.33	-87.1737	Temperature	deg C
Combined	Combined2016-14	14	TEMP	2016	29.6	30.3273	-87.1804	Temperature	deg C
Combined	Combined2017-14	14	TEMP	2017	28.1	30.3315	-87.1594	Temperature	deg C
Combined	Combined2015-14	14	TN	2015	0.339794	30.33	-87.1737	Total Nitrogen	mg/L
Combined	Combined2016-14	14	TN	2016	0.279886	30.3273	-87.1804	Total Nitrogen	mg/L
Combined	Combined2017-14	14	TN	2017	0.335	30.3315	-87.1594	Total Nitrogen	mg/L
Combined	Combined2015-14	14	TP	2015	0.0181141	30.33	-87.1737	Total Phosphorus	mg/L
Combined	Combined2016-14	14	TP	2016	0.0168819	30.3273	-87.1804	Total Phosphorus	mg/L
Combined	Combined2017-14	14	TP	2017	0.019	30.3315	-87.1594	Total Phosphorus	mg/L
Combined	Combined2016-15	15	CHLA	2016	8	30.4668	-87.122	Chlorophyll a	ug/L
Combined	Combined2019-15	15	CHLA	2019	9.88536	30.457	-87.1524	Chlorophyll a	ug/L
Combined	Combined2016-15	15	DO_MGL	2016	8.11	30.4668	-87.122	Dissolved Oxygen	mg/L
Combined	Combined2019-15	15	DO_MGL	2019	7.6	30.457	-87.1524	Dissolved Oxygen	mg/L
Combined	Combined2016-15	15	PH	2016	8.09	30.4668	-87.122	pH	Scale
Combined	Combined2019-15	15	PH	2019	8.1	30.457	-87.1524	pH	Scale
Combined	Combined2016-15	15	SAL	2016	7.54	30.4668	-87.122	Salinity	pps
Combined	Combined2019-15	15	SAL	2019	9.7	30.457	-87.1524	Salinity	pps
Combined	Combined2016-15	15	TEMP	2016	31.5	30.4668	-87.122	Temperature	deg C
Combined	Combined2019-15	15	TEMP	2019	30.7	30.457	-87.1524	Temperature	deg C
Combined	Combined2016-15	15	TN	2016	0.392	30.4668	-87.122	Total Nitrogen	mg/L
Combined	Combined2019-15	15	TN	2019	0.588792	30.457	-87.1524	Total Nitrogen	mg/L
Combined	Combined2016-15	15	TP	2016	0.02	30.4668	-87.122	Total Phosphorus	mg/L
Combined	Combined2019-15	15	TP	2019	0.0229552	30.457	-87.1524	Total Phosphorus	mg/L
Combined	Combined2015-16	16	CHLA	2015	2.63249	30.3734	-87.0921	Chlorophyll a	ug/L
Combined	Combined2016-16	16	CHLA	2016	3.50714	30.3734	-87.0921	Chlorophyll a	ug/L
Combined	Combined2017-16	16	CHLA	2017	6.8542	30.3734	-87.0921	Chlorophyll a	ug/L
Combined	Combined2015-16	16	DO_MGL	2015	4.24264	30.3734	-87.0921	Dissolved Oxygen	mg/L
Combined	Combined2016-16	16	DO_MGL	2016	5.7	30.3734	-87.0921	Dissolved Oxygen	mg/L
Combined	Combined2017-16	16	DO_MGL	2017	8.23	30.3734	-87.0921	Dissolved Oxygen	mg/L
Combined	Combined2015-16	16	ENTERO	2015	4.04739	30.3734	-87.0921	Enterococci	MPN/100 ml
Combined	Combined2017-16	16	ENTERO	2017	20	30.3734	-87.0921	Enterococci	MPN/100 ml
Combined	Combined2015-16	16	PH	2015	7.74855	30.3734	-87.0921	pH	Scale
Combined	Combined2016-16	16	PH	2016	7.89747	30.3734	-87.0921	pH	Scale
Combined	Combined2017-16	16	PH	2017	8.1	30.3734	-87.0921	pH	Scale
Combined	Combined2015-16	16	SAL	2015	25.7579	30.3734	-87.0921	Salinity	pps
Combined	Combined2016-16	16	SAL	2016	22.7647	30.3734	-87.0921	Salinity	pps
Combined	Combined2017-16	16	SAL	2017	15.0532	30.3734	-87.0921	Salinity	pps
Combined	Combined2015-16	16	TEMP	2015	29.2658	30.3734	-87.0921	Temperature	deg C
Combined	Combined2016-16	16	TEMP	2016	29.4917	30.3734	-87.0921	Temperature	deg C
Combined	Combined2017-16	16	TEMP	2017	27.7993	30.3734	-87.0921	Temperature	deg C
Combined	Combined2016-16	16	TN	2016	0.345	30.3734	-87.0921	Total Nitrogen	mg/L
Combined	Combined2017-16	16	TN	2017	0.502	30.3734	-87.0921	Total Nitrogen	mg/L
Combined	Combined2015-16	16	TP	2015	0.0169115	30.3734	-87.0921	Total Phosphorus	mg/L
Combined	Combined2016-16	16	TP	2016	0.019799	30.3734	-87.0921	Total Phosphorus	mg/L
Combined	Combined2017-16	16	TP	2017	0.0210238	30.3734	-87.0921	Total Phosphorus	mg/L
Combined	Combined2016-17	17	CHLA	2016	9.5	30.5163	-87.1203	Chlorophyll a	ug/L
Combined	Combined2019-17	17	CHLA	2019	8.09033	30.5108	-87.1017	Chlorophyll a	ug/L
Combined	Combined2016-17	17	DO_MGL	2016	7.88	30.5163	-87.1203	Dissolved Oxygen	mg/L
Combined	Combined2019-17	17	DO_MGL	2019	5.80358	30.5108	-87.1017	Dissolved Oxygen	mg/L
Combined	Combined2019-17	17	ENTERO	2019	14.3178	30.5108	-87.1017	Enterococci	MPN/100 ml
Combined	Combined2016-17	17	PH	2016	8.05	30.5163	-87.1203	pH	Scale
Combined	Combined2019-17	17	PH	2019	7.59089	30.5108	-87.1017	pH	Scale
Combined	Combined2016-17	17	SAL	2016	10.3	30.5163	-87.1203	Salinity	pps
Combined	Combined2019-17	17	SAL	2019	13.0778	30.5108	-87.1017	Salinity	pps
Combined	Combined2016-17	17	TEMP	2016	32.1	30.5163	-87.1203	Temperature	deg C
Combined	Combined2019-17	17	TEMP	2019	30.0959	30.5108	-87.1017	Temperature	deg C
Combined	Combined2016-17	17	TN	2016	0.452	30.5163	-87.1203	Total Nitrogen	mg/L
Combined	Combined2019-17	17	TN	2019	0.39617	30.5108	-87.1017	Total Nitrogen	mg/L
Combined	Combined2016-17	17	TP	2016	0.023	30.5163	-87.1203	Total Phosphorus	mg/L
Combined	Combined2019-17	17	TP	2019	0.0244298	30.5108	-87.1017	Total Phosphorus	mg/L
Combined	Combined2015-19	19	CHLA	2015	3.785	30.4564	-87.0419	Chlorophyll a	ug/L
Combined	Combined2016-19	19	CHLA	2016	4.5	30.4275	-87.0543	Chlorophyll a	ug/L
Combined	Combined2019-19	19	CHLA	2019	4.2	30.4275	-87.0543	Chlorophyll a	ug/L
Combined	Combined2015-19	19	DO_MGL	2015	7.42462	30.4564	-87.0419	Dissolved Oxygen	mg/L
Combined	Combined2016-19	19	DO_MGL	2016	7.4	30.4275	-87.0543	Dissolved Oxygen	mg/L
Combined	Combined2019-19	19	DO_MGL	2019	7.6	30.4275	-87.0543	Dissolved Oxygen	mg/L
Combined	Combined2015-19	19	ENTERO	2015	0	30.4564	-87.0419	Enterococci	MPN/100 ml
Combined	Combined2015-19	19	PH	2015	7.99239	30.4564	-87.0419	pH	Scale
Combined	Combined2016-19	19	PH	2016	7.8	30.4275	-87.0543	pH	Scale
Combined	Combined2019-19	19	PH	2019	8.1	30.4275	-87.0543	pH	Scale
Combined	Combined2015-19	19	SAL	2015	9.79834	30.4564	-87.0419	Salinity	pps
Combined	Combined2016-19	19	SAL	2016	11.1	30.4275	-87.0543	Salinity	pps
Combined	Combined2019-19	19	SAL	2019	10	30.4275	-87.0543	Salinity	pps
Combined	Combined2015-19	19	TEMP	2015	31.7886	30.4564	-87.0419	Temperature	deg C
Combined	Combined2016-19	19	TEMP	2016	31.7	30.4275	-87.0543	Temperature	deg C
Combined	Combined2019-19	19	TEMP	2019	30.8	30.4275	-87.0543	Temperature	deg C
Combined	Combined2015-19	19	TN	2015	0.332265	30.4564	-87.0419	Total Nitrogen	mg/L
Combined	Combined2016-19	19	TN	2016	0.622	30.4275	-87.0543	Total Nitrogen	mg/L
Combined	Combined2019-19	19	TN	2019	0.317	30.4275	-87.0543	Total Nitrogen	mg/L
Combined	Combined2015-19	19	TP	2015	0.0206427	30.4564	-87.0419	Total Phosphorus	mg/L
Combined	Combined2016-19	19	TP	2016	0.014	30.4275	-87.0543	Total Phosphorus	mg/L
Combined	Combined2019-19	19	TP	2019	0.021	30.4275	-87.0543	Total Phosphorus	mg/L
Combined	Combined2015-20	20	CHLA	2015	0.893308	30.6052	-87.0566	Chlorophyll a	ug/L
Combined	Combined2015-20	20	DO_MGL	2015	7.26559	30.6052	-87.0566	Dissolved Oxygen	mg/L
Combined	Combined2018-20	20	DO_MGL	2018	7.4	30.6052	-87.0566	Dissolved Oxygen	mg/L
Combined	Combined2019-20	20	DO_MGL	2019	7.49272	30.6052	-87.0566	Dissolved Oxygen	mg/L
Combined	Combined2015-20	20	PH	2015	6.78474	30.6052	-87.0566	pH	Scale
Combined	Combined2018-20	20	PH	2018	6.2	30.6052	-87.0566	pH	Scale
Combined	Combined2019-20	20	PH	2019	6.22085	30.6052	-87.0566	pH	Scale
Combined	Combined2015-20	20	SAL	2015	0.0457886	30.6052	-87.0566	Salinity	pps
Combined	Combined2018-20	20	SAL	2018	0.04	30.6052	-87.0566	Salinity	pps
Combined	Combined2019-20	20	SAL	2019	0.0489898	30.6052	-87.0566	Salinity	pps
Combined	Combined2015-20	20	TEMP	2015	23.4194	30.6052	-87.0566	Temperature	deg C
Combined	Combined2018-20	20	TEMP	2018	24.5	30.6052	-87.0566	Temperature	deg C
Combined	Combined2019-20	20	TEMP	2019	23.6981	30.6052	-87.0566	Temperature	deg C
Combined	Combined2015-20	20	TN	2015	0.663476	30.6052	-87.0566	Total Nitrogen	mg/L
Combined	Combined2015-20	20	TP	2015	0.0109765	30.6052	-87.0566	Total Phosphorus	mg/L
Combined	Combined2016-22	22	CHLA	2016	8.9	30.5025	-87.0268	Chlorophyll a	ug/L
Combined	Combined2017-22	22	CHLA	2017	5.5	30.5059	-87.0327	Chlorophyll a	ug/L
Combined	Combined2019-22	22	CHLA	2019	4.53805	30.5054	-87.0318	Chlorophyll a	ug/L
Combined	Combined2016-22	22	DO_MGL	2016	6.9	30.5025	-87.0268	Dissolved Oxygen	mg/L
Combined	Combined2017-22	22	DO_MGL	2017	6.3	30.5059	-87.0327	Dissolved Oxygen	mg/L
Combined	Combined2019-22	22	DO_MGL	2019	6.83999	30.5054	-87.0318	Dissolved Oxygen	mg/L
Combined	Combined2017-22	22	ENTERO	2017	5	30.5059	-87.0327	Enterococci	MPN/100 ml
Combined	Combined2019-22	22	ENTERO	2019	5	30.5054	-87.0318	Enterococci	MPN/100 ml
Combined	Combined2016-22	22	PH	2016	7.5	30.5025	-87.0268	pH	Scale
Combined	Combined2017-22	22	PH	2017	6.8	30.5059	-87.0327	pH	Scale
Combined	Combined2019-22	22	PH	2019	7.66994	30.5054	-87.0318	pH	Scale
Combined	Combined2016-22	22	SAL	2016	8.7	30.5025	-87.0268	Salinity	pps
Combined	Combined2017-22	22	SAL	2017	9.6	30.5059	-87.0327	Salinity	pps
Combined	Combined2019-22	22	SAL	2019	9.30194	30.5054	-87.0318	Salinity	pps
Combined	Combined2016-22	22	TEMP	2016	31	30.5025	-87.0268	Temperature	deg C
Combined	Combined2017-22	22	TEMP	2017	26.9	30.5059	-87.0327	Temperature	deg C
Combined	Combined2019-22	22	TEMP	2019	29.9893	30.5054	-87.0318	Temperature	deg C
Combined	Combined2016-22	22	TN	2016	0.342	30.5025	-87.0268	Total Nitrogen	mg/L
Combined	Combined2017-22	22	TN	2017	0.472	30.5059	-87.0327	Total Nitrogen	mg/L
Combined	Combined2019-22	22	TN	2019	0.363467	30.5054	-87.0318	Total Nitrogen	mg/L
Combined	Combined2016-22	22	TP	2016	0.019	30.5025	-87.0268	Total Phosphorus	mg/L
Combined	Combined2017-22	22	TP	2017	0.014	30.5059	-87.0327	Total Phosphorus	mg/L
Combined	Combined2019-22	22	TP	2019	0.0111495	30.5054	-87.0318	Total Phosphorus	mg/L
Combined	Combined2015-25	25	CHLA	2015	3.68515	30.3855	-86.8684	Chlorophyll a	ug/L
Combined	Combined2016-25	25	CHLA	2016	3.11127	30.3884	-86.8638	Chlorophyll a	ug/L
Combined	Combined2017-25	25	CHLA	2017	1.44914	30.3882	-86.8638	Chlorophyll a	ug/L
Combined	Combined2015-25	25	DO_MGL	2015	5.97172	30.3855	-86.8684	Dissolved Oxygen	mg/L
Combined	Combined2016-25	25	DO_MGL	2016	7	30.3884	-86.8638	Dissolved Oxygen	mg/L
Combined	Combined2017-25	25	DO_MGL	2017	5.21	30.3882	-86.8638	Dissolved Oxygen	mg/L
Combined	Combined2015-25	25	ENTERO	2015	0	30.3855	-86.8684	Enterococci	MPN/100 ml
Combined	Combined2016-25	25	ENTERO	2016	6.84103	30.3884	-86.8638	Enterococci	MPN/100 ml
Combined	Combined2017-25	25	ENTERO	2017	5.9764	30.3882	-86.8638	Enterococci	MPN/100 ml
Combined	Combined2018-25	25	ENTERO	2018	6.36865	30.392	-86.8639	Enterococci	MPN/100 ml
Combined	Combined2019-25	25	ENTERO	2019	5.96433	30.3923	-86.8639	Enterococci	MPN/100 ml
Combined	Combined2015-25	25	PH	2015	7.82989	30.3855	-86.8684	pH	Scale
Combined	Combined2016-25	25	PH	2016	7.74855	30.3884	-86.8638	pH	Scale
Combined	Combined2017-25	25	PH	2017	7.8	30.3882	-86.8638	pH	Scale
Combined	Combined2015-25	25	SAL	2015	24.6726	30.3855	-86.8684	Salinity	pps
Combined	Combined2016-25	25	SAL	2016	18.6011	30.3884	-86.8638	Salinity	pps
Combined	Combined2017-25	25	SAL	2017	19.6	30.3882	-86.8638	Salinity	pps
Combined	Combined2015-25	25	TEMP	2015	28.8843	30.3855	-86.8684	Temperature	deg C
Combined	Combined2016-25	25	TEMP	2016	28.4984	30.3884	-86.8638	Temperature	deg C
Combined	Combined2017-25	25	TEMP	2017	28.0984	30.3882	-86.8638	Temperature	deg C
Combined	Combined2015-25	25	TN	2015	0.346	30.3855	-86.8684	Total Nitrogen	mg/L
Combined	Combined2016-25	25	TN	2016	0.372	30.3884	-86.8638	Total Nitrogen	mg/L
Combined	Combined2017-25	25	TN	2017	0.328481	30.3882	-86.8638	Total Nitrogen	mg/L
Combined	Combined2015-25	25	TP	2015	0.0175665	30.3855	-86.8684	Total Phosphorus	mg/L
Combined	Combined2016-25	25	TP	2016	0.0132665	30.3884	-86.8638	Total Phosphorus	mg/L
Combined	Combined2017-25	25	TP	2017	0.0164317	30.3882	-86.8638	Total Phosphorus	mg/L
Combined	Combined2015-30	30	CHLA	2015	1.38	30.4114	-86.6262	Chlorophyll a	ug/L
Combined	Combined2016-30	30	CHLA	2016	3.01993	30.4152	-86.6246	Chlorophyll a	ug/L
Combined	Combined2015-30	30	DO_MGL	2015	4.58588	30.4114	-86.6262	Dissolved Oxygen	mg/L
Combined	Combined2016-30	30	DO_MGL	2016	6.80611	30.4152	-86.6246	Dissolved Oxygen	mg/L
Combined	Combined2017-30	30	DO_MGL	2017	5.96039	30.4055	-86.6372	Dissolved Oxygen	mg/L
Combined	Combined2015-30	30	ENTERO	2015	0	30.4114	-86.6262	Enterococci	MPN/100 ml
Combined	Combined2015-30	30	PH	2015	8.24111	30.4114	-86.6262	pH	Scale
Combined	Combined2016-30	30	PH	2016	7.74984	30.4152	-86.6246	pH	Scale
Combined	Combined2015-30	30	SAL	2015	21.5201	30.4114	-86.6262	Salinity	pps
Combined	Combined2016-30	30	SAL	2016	17.9916	30.4152	-86.6246	Salinity	pps
Combined	Combined2017-30	30	SAL	2017	15.2386	30.4055	-86.6372	Salinity	pps
Combined	Combined2015-30	30	TEMP	2015	30.0658	30.4114	-86.6262	Temperature	deg C
Combined	Combined2016-30	30	TEMP	2016	29.7642	30.4152	-86.6246	Temperature	deg C
Combined	Combined2017-30	30	TEMP	2017	30.7713	30.4055	-86.6372	Temperature	deg C
Combined	Combined2015-30	30	TN	2015	0.32529	30.4114	-86.6262	Total Nitrogen	mg/L
Combined	Combined2016-30	30	TN	2016	0.298126	30.4152	-86.6246	Total Nitrogen	mg/L
Combined	Combined2017-30	30	TN	2017	0.40816	30.4055	-86.6372	Total Nitrogen	mg/L
Combined	Combined2015-30	30	TP	2015	0.0164741	30.4114	-86.6262	Total Phosphorus	mg/L
Combined	Combined2016-30	30	TP	2016	0.0123585	30.4152	-86.6246	Total Phosphorus	mg/L
Combined	Combined2017-30	30	TP	2017	0.014659	30.4055	-86.6372	Total Phosphorus	mg/L
Combined	Combined2015-31	31	DO_MGL	2015	5.01984	30.4586	-86.5899	Dissolved Oxygen	mg/L
Combined	Combined2016-31	31	DO_MGL	2016	7.48331	30.4599	-86.5905	Dissolved Oxygen	mg/L
Combined	Combined2017-31	31	DO_MGL	2017	6.55367	30.4602	-86.591	Dissolved Oxygen	mg/L
Combined	Combined2015-31	31	ENTERO	2015	12.9334	30.4586	-86.5899	Enterococci	MPN/100 ml
Combined	Combined2016-31	31	ENTERO	2016	23.5469	30.4599	-86.5905	Enterococci	MPN/100 ml
Combined	Combined2015-31	31	SAL	2015	19.2657	30.4586	-86.5899	Salinity	pps
Combined	Combined2016-31	31	SAL	2016	10.9903	30.4599	-86.5905	Salinity	pps
Combined	Combined2017-31	31	SAL	2017	11.6748	30.4602	-86.591	Salinity	pps
Combined	Combined2015-31	31	TEMP	2015	29.4526	30.4586	-86.5899	Temperature	deg C
Combined	Combined2016-31	31	TEMP	2016	28.8994	30.4599	-86.5905	Temperature	deg C
Combined	Combined2017-31	31	TEMP	2017	29.292	30.4602	-86.591	Temperature	deg C
Combined	Combined2015-31	31	TN	2015	0.365998	30.4586	-86.5899	Total Nitrogen	mg/L
Combined	Combined2016-31	31	TN	2016	0.399735	30.4599	-86.5905	Total Nitrogen	mg/L
Combined	Combined2017-31	31	TN	2017	0.412029	30.4602	-86.591	Total Nitrogen	mg/L
Combined	Combined2015-31	31	TP	2015	0.0141207	30.4586	-86.5899	Total Phosphorus	mg/L
Combined	Combined2016-31	31	TP	2016	0.0146133	30.4599	-86.5905	Total Phosphorus	mg/L
Combined	Combined2017-31	31	TP	2017	0.0133251	30.4602	-86.591	Total Phosphorus	mg/L
Combined	Combined2015-32	32	CHLA	2015	2.06	30.4087	-86.5388	Chlorophyll a	ug/L
Combined	Combined2016-32	32	CHLA	2016	3	30.4021	-86.5359	Chlorophyll a	ug/L
Combined	Combined2017-32	32	CHLA	2017	4.5	30.4034	-86.5555	Chlorophyll a	ug/L
Combined	Combined2015-32	32	DO_MGL	2015	5.75389	30.4087	-86.5388	Dissolved Oxygen	mg/L
Combined	Combined2016-32	32	DO_MGL	2016	5.5155	30.4021	-86.5359	Dissolved Oxygen	mg/L
Combined	Combined2017-32	32	DO_MGL	2017	6.2512	30.4034	-86.5555	Dissolved Oxygen	mg/L
Combined	Combined2015-32	32	ENTERO	2015	11.4926	30.4087	-86.5388	Enterococci	MPN/100 ml
Combined	Combined2016-32	32	ENTERO	2016	19.3965	30.4021	-86.5359	Enterococci	MPN/100 ml
Combined	Combined2015-32	32	PH	2015	8.28731	30.4087	-86.5388	pH	Scale
Combined	Combined2016-32	32	PH	2016	7.94858	30.4021	-86.5359	pH	Scale
Combined	Combined2017-32	32	PH	2017	8	30.4034	-86.5555	pH	Scale
Combined	Combined2015-32	32	SAL	2015	22.1378	30.4087	-86.5388	Salinity	pps
Combined	Combined2016-32	32	SAL	2016	18.7445	30.4021	-86.5359	Salinity	pps
Combined	Combined2017-32	32	SAL	2017	14.6772	30.4034	-86.5555	Salinity	pps
Combined	Combined2015-32	32	TEMP	2015	29.4665	30.4087	-86.5388	Temperature	deg C
Combined	Combined2016-32	32	TEMP	2016	30.5133	30.4021	-86.5359	Temperature	deg C
Combined	Combined2017-32	32	TEMP	2017	29.6683	30.4034	-86.5555	Temperature	deg C
Combined	Combined2015-32	32	TN	2015	0.33569	30.4087	-86.5388	Total Nitrogen	mg/L
Combined	Combined2016-32	32	TN	2016	0.362787	30.4021	-86.5359	Total Nitrogen	mg/L
Combined	Combined2017-32	32	TN	2017	0.389764	30.4034	-86.5555	Total Nitrogen	mg/L
Combined	Combined2015-32	32	TP	2015	0.0196929	30.4087	-86.5388	Total Phosphorus	mg/L
Combined	Combined2016-32	32	TP	2016	0.0209433	30.4021	-86.5359	Total Phosphorus	mg/L
Combined	Combined2017-32	32	TP	2017	0.0162815	30.4034	-86.5555	Total Phosphorus	mg/L
Combined	Combined2017-34	34	CHLA	2017	3.5	30.4856	-86.4707	Chlorophyll a	ug/L
Combined	Combined2015-34	34	DO_MGL	2015	6.13485	30.494	-86.4736	Dissolved Oxygen	mg/L
Combined	Combined2016-34	34	DO_MGL	2016	5.73266	30.4832	-86.479	Dissolved Oxygen	mg/L
Combined	Combined2017-34	34	DO_MGL	2017	5.75246	30.4856	-86.4707	Dissolved Oxygen	mg/L
Combined	Combined2015-34	34	PH	2015	8.0588	30.494	-86.4736	pH	Scale
Combined	Combined2017-34	34	PH	2017	7.9	30.4856	-86.4707	pH	Scale
Combined	Combined2015-34	34	SAL	2015	15.7026	30.494	-86.4736	Salinity	pps
Combined	Combined2016-34	34	SAL	2016	12.4483	30.4832	-86.479	Salinity	pps
Combined	Combined2017-34	34	SAL	2017	10.2307	30.4856	-86.4707	Salinity	pps
Combined	Combined2015-34	34	TEMP	2015	29.6505	30.494	-86.4736	Temperature	deg C
Combined	Combined2016-34	34	TEMP	2016	31.9837	30.4832	-86.479	Temperature	deg C
Combined	Combined2017-34	34	TEMP	2017	30.5631	30.4856	-86.4707	Temperature	deg C
Combined	Combined2015-34	34	TN	2015	0.371185	30.494	-86.4736	Total Nitrogen	mg/L
Combined	Combined2016-34	34	TN	2016	0.299528	30.4832	-86.479	Total Nitrogen	mg/L
Combined	Combined2017-34	34	TN	2017	0.319138	30.4856	-86.4707	Total Nitrogen	mg/L
Combined	Combined2015-34	34	TP	2015	0.014906	30.494	-86.4736	Total Phosphorus	mg/L
Combined	Combined2016-34	34	TP	2016	0.0138418	30.4832	-86.479	Total Phosphorus	mg/L
Combined	Combined2017-34	34	TP	2017	0.0131809	30.4856	-86.4707	Total Phosphorus	mg/L
Combined	Combined2015-35	35	DO_MGL	2015	6.28624	30.4153	-86.45	Dissolved Oxygen	mg/L
Combined	Combined2016-35	35	DO_MGL	2016	4.94923	30.4033	-86.4245	Dissolved Oxygen	mg/L
Combined	Combined2017-35	35	DO_MGL	2017	4.4814	30.4033	-86.4245	Dissolved Oxygen	mg/L
Combined	Combined2015-35	35	PH	2015	8.21234	30.4153	-86.45	pH	Scale
Combined	Combined2015-35	35	SAL	2015	19.6851	30.4153	-86.45	Salinity	pps
Combined	Combined2016-35	35	SAL	2016	15.9626	30.4033	-86.4245	Salinity	pps
Combined	Combined2017-35	35	SAL	2017	15.266	30.4033	-86.4245	Salinity	pps
Combined	Combined2015-35	35	TEMP	2015	29.5411	30.4153	-86.45	Temperature	deg C
Combined	Combined2016-35	35	TEMP	2016	29.1618	30.4033	-86.4245	Temperature	deg C
Combined	Combined2017-35	35	TEMP	2017	29.0714	30.4033	-86.4245	Temperature	deg C
Combined	Combined2015-35	35	TN	2015	0.379326	30.4153	-86.45	Total Nitrogen	mg/L
Combined	Combined2016-35	35	TN	2016	0.382326	30.4033	-86.4245	Total Nitrogen	mg/L
Combined	Combined2017-35	35	TN	2017	0.399612	30.4033	-86.4245	Total Nitrogen	mg/L
Combined	Combined2015-35	35	TP	2015	0.0192823	30.4153	-86.45	Total Phosphorus	mg/L
Combined	Combined2016-35	35	TP	2016	0.0146123	30.4033	-86.4245	Total Phosphorus	mg/L
Combined	Combined2017-35	35	TP	2017	0.0168499	30.4033	-86.4245	Total Phosphorus	mg/L
Combined	Combined2015-36	36	CHLA	2015	2.52666	30.4691	-86.4179	Chlorophyll a	ug/L
Combined	Combined2016-36	36	CHLA	2016	1.2	30.4813	-86.4262	Chlorophyll a	ug/L
Combined	Combined2019-36	36	CHLA	2019	2.77489	30.462	-86.365	Chlorophyll a	ug/L
Combined	Combined2015-36	36	DO_MGL	2015	5.47931	30.4691	-86.4179	Dissolved Oxygen	mg/L
Combined	Combined2016-36	36	DO_MGL	2016	7.42967	30.4813	-86.4262	Dissolved Oxygen	mg/L
Combined	Combined2019-36	36	DO_MGL	2019	6.8	30.462	-86.365	Dissolved Oxygen	mg/L
Combined	Combined2015-36	36	ENTERO	2015	0	30.4691	-86.4179	Enterococci	MPN/100 ml
Combined	Combined2015-36	36	PH	2015	7.69558	30.4691	-86.4179	pH	Scale
Combined	Combined2016-36	36	PH	2016	7.7	30.4813	-86.4262	pH	Scale
Combined	Combined2019-36	36	PH	2019	8.04984	30.462	-86.365	pH	Scale
Combined	Combined2015-36	36	SAL	2015	12.7049	30.4691	-86.4179	Salinity	pps
Combined	Combined2016-36	36	SAL	2016	8.90818	30.4813	-86.4262	Salinity	pps
Combined	Combined2019-36	36	SAL	2019	21.1722	30.462	-86.365	Salinity	pps
Combined	Combined2015-36	36	TEMP	2015	30.0803	30.4691	-86.4179	Temperature	deg C
Combined	Combined2016-36	36	TEMP	2016	29.9145	30.4813	-86.4262	Temperature	deg C
Combined	Combined2019-36	36	TEMP	2019	30.0466	30.462	-86.365	Temperature	deg C
Combined	Combined2015-36	36	TN	2015	0.373808	30.4691	-86.4179	Total Nitrogen	mg/L
Combined	Combined2016-36	36	TN	2016	0.400375	30.4813	-86.4262	Total Nitrogen	mg/L
Combined	Combined2019-36	36	TN	2019	0.333392	30.462	-86.365	Total Nitrogen	mg/L
Combined	Combined2015-36	36	TP	2015	0.0172616	30.4691	-86.4179	Total Phosphorus	mg/L
Combined	Combined2016-36	36	TP	2016	0.0114018	30.4813	-86.4262	Total Phosphorus	mg/L
Combined	Combined2019-36	36	TP	2019	0.0134164	30.462	-86.365	Total Phosphorus	mg/L
Combined	Combined2019-37	37	CHLA	2019	2.93864	30.4078	-86.3258	Chlorophyll a	ug/L
Combined	Combined2015-37	37	DO_MGL	2015	6.85837	30.4153	-86.3316	Dissolved Oxygen	mg/L
Combined	Combined2017-37	37	DO_MGL	2017	6.88577	30.41	-86.3293	Dissolved Oxygen	mg/L
Combined	Combined2018-37	37	DO_MGL	2018	6.24795	30.4097	-86.3266	Dissolved Oxygen	mg/L
Combined	Combined2019-37	37	DO_MGL	2019	7.051	30.4078	-86.3258	Dissolved Oxygen	mg/L
Combined	Combined2015-37	37	PH	2015	8.35507	30.4153	-86.3316	pH	Scale
Combined	Combined2017-37	37	PH	2017	7.8444	30.41	-86.3293	pH	Scale
Combined	Combined2018-37	37	PH	2018	7.71067	30.4097	-86.3266	pH	Scale
Combined	Combined2019-37	37	PH	2019	8.04725	30.4078	-86.3258	pH	Scale
Combined	Combined2015-37	37	SAL	2015	16.8223	30.4153	-86.3316	Salinity	pps
Combined	Combined2017-37	37	SAL	2017	11.8994	30.41	-86.3293	Salinity	pps
Combined	Combined2018-37	37	SAL	2018	14.3543	30.4097	-86.3266	Salinity	pps
Combined	Combined2019-37	37	SAL	2019	12.9604	30.4078	-86.3258	Salinity	pps
Combined	Combined2015-37	37	TEMP	2015	28.3594	30.4153	-86.3316	Temperature	deg C
Combined	Combined2017-37	37	TEMP	2017	30.5905	30.41	-86.3293	Temperature	deg C
Combined	Combined2018-37	37	TEMP	2018	30.4616	30.4097	-86.3266	Temperature	deg C
Combined	Combined2019-37	37	TEMP	2019	30.0859	30.4078	-86.3258	Temperature	deg C
Combined	Combined2019-37	37	TN	2019	0.266113	30.4078	-86.3258	Total Nitrogen	mg/L
Combined	Combined2019-37	37	TP	2019	0.028183	30.4078	-86.3258	Total Phosphorus	mg/L
Combined	Combined2019-38	38	CHLA	2019	3.40183	30.4456	-86.2757	Chlorophyll a	ug/L
Combined	Combined2015-38	38	DO_MGL	2015	6.07673	30.4623	-86.2985	Dissolved Oxygen	mg/L
Combined	Combined2016-38	38	DO_MGL	2016	3.87298	30.4754	-86.3324	Dissolved Oxygen	mg/L
Combined	Combined2017-38	38	DO_MGL	2017	7.80898	30.4571	-86.2713	Dissolved Oxygen	mg/L
Combined	Combined2018-38	38	DO_MGL	2018	7.25134	30.4571	-86.2713	Dissolved Oxygen	mg/L
Combined	Combined2019-38	38	DO_MGL	2019	6.65694	30.4456	-86.2757	Dissolved Oxygen	mg/L
Combined	Combined2015-38	38	PH	2015	8.23422	30.4623	-86.2985	pH	Scale
Combined	Combined2017-38	38	PH	2017	8.07869	30.4571	-86.2713	pH	Scale
Combined	Combined2018-38	38	PH	2018	7.83964	30.4571	-86.2713	pH	Scale
Combined	Combined2019-38	38	PH	2019	8.01599	30.4456	-86.2757	pH	Scale
Combined	Combined2015-38	38	SAL	2015	11.489	30.4623	-86.2985	Salinity	pps
Combined	Combined2016-38	38	SAL	2016	14.4751	30.4754	-86.3324	Salinity	pps
Combined	Combined2017-38	38	SAL	2017	6.70569	30.4571	-86.2713	Salinity	pps
Combined	Combined2018-38	38	SAL	2018	7.46356	30.4571	-86.2713	Salinity	pps
Combined	Combined2019-38	38	SAL	2019	15.7736	30.4456	-86.2757	Salinity	pps
Combined	Combined2015-38	38	TEMP	2015	28.981	30.4623	-86.2985	Temperature	deg C
Combined	Combined2016-38	38	TEMP	2016	29.4404	30.4754	-86.3324	Temperature	deg C
Combined	Combined2017-38	38	TEMP	2017	29.8358	30.4571	-86.2713	Temperature	deg C
Combined	Combined2018-38	38	TEMP	2018	30.5364	30.4571	-86.2713	Temperature	deg C
Combined	Combined2019-38	38	TEMP	2019	30.4683	30.4456	-86.2757	Temperature	deg C
Combined	Combined2015-38	38	TN	2015	0.294331	30.4623	-86.2985	Total Nitrogen	mg/L
Combined	Combined2016-38	38	TN	2016	0.278	30.4754	-86.3324	Total Nitrogen	mg/L
Combined	Combined2019-38	38	TN	2019	0.252859	30.4456	-86.2757	Total Nitrogen	mg/L
Combined	Combined2015-38	38	TP	2015	0.0233139	30.4623	-86.2985	Total Phosphorus	mg/L
Combined	Combined2016-38	38	TP	2016	0.0179444	30.4754	-86.3324	Total Phosphorus	mg/L
Combined	Combined2019-38	38	TP	2019	0.0175912	30.4456	-86.2757	Total Phosphorus	mg/L
Combined	Combined2018-39	39	CHLA	2018	7.884	30.4009	-86.2406	Chlorophyll a	ug/L
Combined	Combined2019-39	39	CHLA	2019	6.81791	30.4015	-86.2444	Chlorophyll a	ug/L
Combined	Combined2015-39	39	DO_MGL	2015	5.19249	30.399	-86.2289	Dissolved Oxygen	mg/L
Combined	Combined2016-39	39	DO_MGL	2016	6.8047	30.407	-86.2286	Dissolved Oxygen	mg/L
Combined	Combined2017-39	39	DO_MGL	2017	6.76485	30.4055	-86.2383	Dissolved Oxygen	mg/L
Combined	Combined2018-39	39	DO_MGL	2018	6.01711	30.4009	-86.2406	Dissolved Oxygen	mg/L
Combined	Combined2019-39	39	DO_MGL	2019	6.29251	30.4015	-86.2444	Dissolved Oxygen	mg/L
Combined	Combined2018-39	39	ENTERO	2018	5	30.4009	-86.2406	Enterococci	MPN/100 ml
Combined	Combined2019-39	39	ENTERO	2019	61.7835	30.4015	-86.2444	Enterococci	MPN/100 ml
Combined	Combined2016-39	39	PH	2016	7.84984	30.407	-86.2286	pH	Scale
Combined	Combined2017-39	39	PH	2017	7.8111	30.4055	-86.2383	pH	Scale
Combined	Combined2018-39	39	PH	2018	7.69838	30.4009	-86.2406	pH	Scale
Combined	Combined2019-39	39	PH	2019	8.1744	30.4015	-86.2444	pH	Scale
Combined	Combined2015-39	39	SAL	2015	20.2678	30.399	-86.2289	Salinity	pps
Combined	Combined2016-39	39	SAL	2016	16.7794	30.407	-86.2286	Salinity	pps
Combined	Combined2017-39	39	SAL	2017	11.7744	30.4055	-86.2383	Salinity	pps
Combined	Combined2018-39	39	SAL	2018	14.2106	30.4009	-86.2406	Salinity	pps
Combined	Combined2019-39	39	SAL	2019	20.6355	30.4015	-86.2444	Salinity	pps
Combined	Combined2015-39	39	TEMP	2015	31.6748	30.399	-86.2289	Temperature	deg C
Combined	Combined2016-39	39	TEMP	2016	32.3316	30.407	-86.2286	Temperature	deg C
Combined	Combined2017-39	39	TEMP	2017	30.8035	30.4055	-86.2383	Temperature	deg C
Combined	Combined2018-39	39	TEMP	2018	30.6349	30.4009	-86.2406	Temperature	deg C
Combined	Combined2019-39	39	TEMP	2019	31.0045	30.4015	-86.2444	Temperature	deg C
Combined	Combined2015-39	39	TN	2015	0.422926	30.399	-86.2289	Total Nitrogen	mg/L
Combined	Combined2016-39	39	TN	2016	0.436	30.407	-86.2286	Total Nitrogen	mg/L
Combined	Combined2017-39	39	TN	2017	0.456828	30.4055	-86.2383	Total Nitrogen	mg/L
Combined	Combined2018-39	39	TN	2018	0.54984	30.4009	-86.2406	Total Nitrogen	mg/L
Combined	Combined2019-39	39	TN	2019	0.362287	30.4015	-86.2444	Total Nitrogen	mg/L
Combined	Combined2015-39	39	TP	2015	0.0420376	30.399	-86.2289	Total Phosphorus	mg/L
Combined	Combined2016-39	39	TP	2016	0.0319974	30.407	-86.2286	Total Phosphorus	mg/L
Combined	Combined2017-39	39	TP	2017	0.0326792	30.4055	-86.2383	Total Phosphorus	mg/L
Combined	Combined2018-39	39	TP	2018	0.0412422	30.4009	-86.2406	Total Phosphorus	mg/L
Combined	Combined2019-39	39	TP	2019	0.0386224	30.4015	-86.2444	Total Phosphorus	mg/L
Combined	Combined2015-41	41	CHLA	2015	3.51	30.4552	-86.1823	Chlorophyll a	ug/L
Combined	Combined2017-41	41	CHLA	2017	11	30.4602	-86.1806	Chlorophyll a	ug/L
Combined	Combined2019-41	41	CHLA	2019	6.23114	30.4593	-86.1808	Chlorophyll a	ug/L
Combined	Combined2015-41	41	DO_MGL	2015	6.29688	30.4552	-86.1823	Dissolved Oxygen	mg/L
Combined	Combined2016-41	41	DO_MGL	2016	6.71783	30.4634	-86.1996	Dissolved Oxygen	mg/L
Combined	Combined2017-41	41	DO_MGL	2017	7.37636	30.4602	-86.1806	Dissolved Oxygen	mg/L
Combined	Combined2018-41	41	DO_MGL	2018	7.04884	30.4581	-86.1766	Dissolved Oxygen	mg/L
Combined	Combined2019-41	41	DO_MGL	2019	6.72622	30.4593	-86.1808	Dissolved Oxygen	mg/L
Combined	Combined2015-41	41	ENTERO	2015	0	30.4552	-86.1823	Enterococci	MPN/100 ml
Combined	Combined2019-41	41	ENTERO	2019	55.4527	30.4593	-86.1808	Enterococci	MPN/100 ml
Combined	Combined2015-41	41	PH	2015	8.16444	30.4552	-86.1823	pH	Scale
Combined	Combined2016-41	41	PH	2016	7.79957	30.4634	-86.1996	pH	Scale
Combined	Combined2017-41	41	PH	2017	7.61583	30.4602	-86.1806	pH	Scale
Combined	Combined2018-41	41	PH	2018	7.58733	30.4581	-86.1766	pH	Scale
Combined	Combined2019-41	41	PH	2019	7.81957	30.4593	-86.1808	pH	Scale
Combined	Combined2015-41	41	SAL	2015	11.4685	30.4552	-86.1823	Salinity	pps
Combined	Combined2016-41	41	SAL	2016	12.4064	30.4634	-86.1996	Salinity	pps
Combined	Combined2017-41	41	SAL	2017	6.618	30.4602	-86.1806	Salinity	pps
Combined	Combined2018-41	41	SAL	2018	4.46375	30.4581	-86.1766	Salinity	pps
Combined	Combined2019-41	41	SAL	2019	13.931	30.4593	-86.1808	Salinity	pps
Combined	Combined2015-41	41	TEMP	2015	30.8816	30.4552	-86.1823	Temperature	deg C
Combined	Combined2016-41	41	TEMP	2016	30.9331	30.4634	-86.1996	Temperature	deg C
Combined	Combined2017-41	41	TEMP	2017	29.9622	30.4602	-86.1806	Temperature	deg C
Combined	Combined2018-41	41	TEMP	2018	30.672	30.4581	-86.1766	Temperature	deg C
Combined	Combined2019-41	41	TEMP	2019	31.3455	30.4593	-86.1808	Temperature	deg C
Combined	Combined2015-41	41	TN	2015	0.456	30.4552	-86.1823	Total Nitrogen	mg/L
Combined	Combined2017-41	41	TN	2017	0.514	30.4602	-86.1806	Total Nitrogen	mg/L
Combined	Combined2019-41	41	TN	2019	0.318075	30.4593	-86.1808	Total Nitrogen	mg/L
Combined	Combined2015-41	41	TP	2015	0.0219	30.4552	-86.1823	Total Phosphorus	mg/L
Combined	Combined2017-41	41	TP	2017	0.02	30.4602	-86.1806	Total Phosphorus	mg/L
Combined	Combined2019-41	41	TP	2019	0.0288894	30.4593	-86.1808	Total Phosphorus	mg/L
Combined	Combined2019-42	42	CHLA	2019	10.7317	30.4012	-86.1387	Chlorophyll a	ug/L
Combined	Combined2015-42	42	DO_MGL	2015	6.58224	30.4	-86.1314	Dissolved Oxygen	mg/L
Combined	Combined2016-42	42	DO_MGL	2016	6.87399	30.38	-86.1342	Dissolved Oxygen	mg/L
Combined	Combined2017-42	42	DO_MGL	2017	6.50201	30.3949	-86.13	Dissolved Oxygen	mg/L
Combined	Combined2018-42	42	DO_MGL	2018	5.95342	30.3982	-86.1319	Dissolved Oxygen	mg/L
Combined	Combined2019-42	42	DO_MGL	2019	7.20922	30.4012	-86.1387	Dissolved Oxygen	mg/L
Combined	Combined2015-42	42	PH	2015	8.04236	30.4	-86.1314	pH	Scale
Combined	Combined2016-42	42	PH	2016	7.94984	30.38	-86.1342	pH	Scale
Combined	Combined2017-42	42	PH	2017	7.43239	30.3949	-86.13	pH	Scale
Combined	Combined2018-42	42	PH	2018	7.23533	30.3982	-86.1319	pH	Scale
Combined	Combined2019-42	42	PH	2019	8.04981	30.4012	-86.1387	pH	Scale
Combined	Combined2015-42	42	SAL	2015	4.0069	30.4	-86.1314	Salinity	pps
Combined	Combined2016-42	42	SAL	2016	8.2024	30.38	-86.1342	Salinity	pps
Combined	Combined2017-42	42	SAL	2017	1.04257	30.3949	-86.13	Salinity	pps
Combined	Combined2018-42	42	SAL	2018	2.15521	30.3982	-86.1319	Salinity	pps
Combined	Combined2019-42	42	SAL	2019	11.629	30.4012	-86.1387	Salinity	pps
Combined	Combined2015-42	42	TEMP	2015	30.1304	30.4	-86.1314	Temperature	deg C
Combined	Combined2016-42	42	TEMP	2016	31.704	30.38	-86.1342	Temperature	deg C
Combined	Combined2017-42	42	TEMP	2017	29.6874	30.3949	-86.13	Temperature	deg C
Combined	Combined2018-42	42	TEMP	2018	29.7996	30.3982	-86.1319	Temperature	deg C
Combined	Combined2019-42	42	TEMP	2019	30.9761	30.4012	-86.1387	Temperature	deg C
Combined	Combined2015-42	42	TN	2015	0.40817	30.4	-86.1314	Total Nitrogen	mg/L
Combined	Combined2016-42	42	TN	2016	0.468036	30.38	-86.1342	Total Nitrogen	mg/L
Combined	Combined2017-42	42	TN	2017	0.50276	30.3949	-86.13	Total Nitrogen	mg/L
Combined	Combined2018-42	42	TN	2018	0.614503	30.3982	-86.1319	Total Nitrogen	mg/L
Combined	Combined2019-42	42	TN	2019	0.380517	30.4012	-86.1387	Total Nitrogen	mg/L
Combined	Combined2015-42	42	TP	2015	0.0359214	30.4	-86.1314	Total Phosphorus	mg/L
Combined	Combined2016-42	42	TP	2016	0.0293992	30.38	-86.1342	Total Phosphorus	mg/L
Combined	Combined2017-42	42	TP	2017	0.0303528	30.3949	-86.13	Total Phosphorus	mg/L
Combined	Combined2018-42	42	TP	2018	0.0529521	30.3982	-86.1319	Total Phosphorus	mg/L
Combined	Combined2019-42	42	TP	2019	0.0303043	30.4012	-86.1387	Total Phosphorus	mg/L
Combined	Combined2016-45	45	CHLA	2016	1.64317	30.3955	-86.0211	Chlorophyll a	ug/L
Combined	Combined2017-45	45	CHLA	2017	1.5	30.3958	-86.0212	Chlorophyll a	ug/L
Combined	Combined2018-45	45	CHLA	2018	1.2659	30.3958	-86.0212	Chlorophyll a	ug/L
Combined	Combined2016-45	45	DO_MGL	2016	5.94811	30.3955	-86.0211	Dissolved Oxygen	mg/L
Combined	Combined2017-45	45	DO_MGL	2017	5.6	30.3958	-86.0212	Dissolved Oxygen	mg/L
Combined	Combined2018-45	45	DO_MGL	2018	5.65849	30.3958	-86.0212	Dissolved Oxygen	mg/L
Combined	Combined2016-45	45	PH	2016	7.0993	30.3955	-86.0211	pH	Scale
Combined	Combined2017-45	45	PH	2017	6.7	30.3958	-86.0212	pH	Scale
Combined	Combined2018-45	45	PH	2018	6.8993	30.3958	-86.0212	pH	Scale
Combined	Combined2016-45	45	SAL	2016	0.1	30.3955	-86.0211	Salinity	pps
Combined	Combined2017-45	45	SAL	2017	0.1	30.3958	-86.0212	Salinity	pps
Combined	Combined2018-45	45	SAL	2018	0.0430887	30.3958	-86.0212	Salinity	pps
Combined	Combined2016-45	45	TEMP	2016	27.1	30.3955	-86.0211	Temperature	deg C
Combined	Combined2017-45	45	TEMP	2017	27.3	30.3958	-86.0212	Temperature	deg C
Combined	Combined2018-45	45	TEMP	2018	26.6347	30.3958	-86.0212	Temperature	deg C
Combined	Combined2016-45	45	TN	2016	0.68	30.3955	-86.0211	Total Nitrogen	mg/L
Combined	Combined2017-45	45	TN	2017	0.64	30.3958	-86.0212	Total Nitrogen	mg/L
Combined	Combined2018-45	45	TN	2018	0.605541	30.3958	-86.0212	Total Nitrogen	mg/L
Combined	Combined2016-45	45	TP	2016	0.0339411	30.3955	-86.0211	Total Phosphorus	mg/L
Combined	Combined2017-45	45	TP	2017	0.038	30.3958	-86.0212	Total Phosphorus	mg/L
Combined	Combined2018-45	45	TP	2018	0.0406945	30.3958	-86.0212	Total Phosphorus	mg/L
Combined	Combined2015-50	50	DO_MGL	2015	6.80126	30.4306	-85.8921	Dissolved Oxygen	mg/L
Combined	Combined2015-50	50	PH	2015	7.31547	30.4306	-85.8921	pH	Scale
Combined	Combined2015-50	50	SAL	2015	0.0527335	30.4306	-85.8921	Salinity	pps
Combined	Combined2015-50	50	TEMP	2015	25.6112	30.4306	-85.8921	Temperature	deg C
Combined	Combined2015-51	51	CHLA	2015	4.76	30.2363	-85.8317	Chlorophyll a	ug/L
Combined	Combined2015-51	51	DO_MGL	2015	5.9	30.2363	-85.8317	Dissolved Oxygen	mg/L
Combined	Combined2015-51	51	ENTERO	2015	0	30.2363	-85.8317	Enterococci	MPN/100 ml
Combined	Combined2015-51	51	PH	2015	7.885	30.2363	-85.8317	pH	Scale
Combined	Combined2015-51	51	SAL	2015	28.65	30.2363	-85.8317	Salinity	pps
Combined	Combined2015-51	51	TEMP	2015	31.15	30.2363	-85.8317	Temperature	deg C
Combined	Combined2015-51	51	TN	2015	0.329	30.2363	-85.8317	Total Nitrogen	mg/L
Combined	Combined2015-51	51	TP	2015	0.0215	30.2363	-85.8317	Total Phosphorus	mg/L
Combined	Combined2015-54	54	CHLA	2015	3.55113	30.2672	-85.8083	Chlorophyll a	ug/L
Combined	Combined2017-54	54	CHLA	2017	2.1	30.2745	-85.8113	Chlorophyll a	ug/L
Combined	Combined2018-54	54	CHLA	2018	2.14942	30.2745	-85.8113	Chlorophyll a	ug/L
Combined	Combined2019-54	54	CHLA	2019	2.16566	30.2812	-85.8114	Chlorophyll a	ug/L
Combined	Combined2015-54	54	DO_MGL	2015	6.35259	30.2672	-85.8083	Dissolved Oxygen	mg/L
Combined	Combined2017-54	54	DO_MGL	2017	6.75458	30.2745	-85.8113	Dissolved Oxygen	mg/L
Combined	Combined2018-54	54	DO_MGL	2018	7.3	30.2745	-85.8113	Dissolved Oxygen	mg/L
Combined	Combined2019-54	54	DO_MGL	2019	6.77377	30.2812	-85.8114	Dissolved Oxygen	mg/L
Combined	Combined2015-54	54	ENTERO	2015	0	30.2672	-85.8083	Enterococci	MPN/100 ml
Combined	Combined2015-54	54	PH	2015	7.91144	30.2672	-85.8083	pH	Scale
Combined	Combined2017-54	54	PH	2017	7.985	30.2745	-85.8113	pH	Scale
Combined	Combined2018-54	54	PH	2018	8	30.2745	-85.8113	pH	Scale
Combined	Combined2019-54	54	PH	2019	7.89968	30.2812	-85.8114	pH	Scale
Combined	Combined2015-54	54	SAL	2015	24.033	30.2672	-85.8083	Salinity	pps
Combined	Combined2017-54	54	SAL	2017	24.0499	30.2745	-85.8113	Salinity	pps
Combined	Combined2018-54	54	SAL	2018	17.8863	30.2745	-85.8113	Salinity	pps
Combined	Combined2019-54	54	SAL	2019	19.6075	30.2812	-85.8114	Salinity	pps
Combined	Combined2015-54	54	TEMP	2015	28.6715	30.2672	-85.8083	Temperature	deg C
Combined	Combined2017-54	54	TEMP	2017	29.5993	30.2745	-85.8113	Temperature	deg C
Combined	Combined2018-54	54	TEMP	2018	31.6961	30.2745	-85.8113	Temperature	deg C
Combined	Combined2019-54	54	TEMP	2019	29.7944	30.2812	-85.8114	Temperature	deg C
Combined	Combined2015-54	54	TN	2015	0.306474	30.2672	-85.8083	Total Nitrogen	mg/L
Combined	Combined2017-54	54	TN	2017	0.336963	30.2745	-85.8113	Total Nitrogen	mg/L
Combined	Combined2018-54	54	TN	2018	0.346964	30.2745	-85.8113	Total Nitrogen	mg/L
Combined	Combined2019-54	54	TN	2019	0.347433	30.2812	-85.8114	Total Nitrogen	mg/L
Combined	Combined2015-54	54	TP	2015	0.0154543	30.2672	-85.8083	Total Phosphorus	mg/L
Combined	Combined2017-54	54	TP	2017	0.011	30.2745	-85.8113	Total Phosphorus	mg/L
Combined	Combined2018-54	54	TP	2018	0.00774597	30.2745	-85.8113	Total Phosphorus	mg/L
Combined	Combined2019-54	54	TP	2019	0.0120819	30.2812	-85.8114	Total Phosphorus	mg/L
Combined	Combined2017-55	55	CHLA	2017	1.68819	30.2037	-85.728	Chlorophyll a	ug/L
Combined	Combined2018-55	55	CHLA	2018	3	30.2037	-85.728	Chlorophyll a	ug/L
Combined	Combined2019-55	55	CHLA	2019	3.95133	30.1873	-85.7449	Chlorophyll a	ug/L
Combined	Combined2017-55	55	DO_MGL	2017	6.82221	30.2037	-85.728	Dissolved Oxygen	mg/L
Combined	Combined2018-55	55	DO_MGL	2018	7.24845	30.2037	-85.728	Dissolved Oxygen	mg/L
Combined	Combined2019-55	55	DO_MGL	2019	6.74798	30.1873	-85.7449	Dissolved Oxygen	mg/L
Combined	Combined2017-55	55	PH	2017	7.46983	30.2037	-85.728	pH	Scale
Combined	Combined2018-55	55	PH	2018	7.9	30.2037	-85.728	pH	Scale
Combined	Combined2019-55	55	PH	2019	7.97425	30.1873	-85.7449	pH	Scale
Combined	Combined2017-55	55	SAL	2017	24.6499	30.2037	-85.728	Salinity	pps
Combined	Combined2018-55	55	SAL	2018	17.005	30.2037	-85.728	Salinity	pps
Combined	Combined2019-55	55	SAL	2019	21.1684	30.1873	-85.7449	Salinity	pps
Combined	Combined2017-55	55	TEMP	2017	29.5998	30.2037	-85.728	Temperature	deg C
Combined	Combined2018-55	55	TEMP	2018	31.0998	30.2037	-85.728	Temperature	deg C
Combined	Combined2019-55	55	TEMP	2019	29.5744	30.1873	-85.7449	Temperature	deg C
Combined	Combined2017-55	55	TN	2017	0.336666	30.2037	-85.728	Total Nitrogen	mg/L
Combined	Combined2018-55	55	TN	2018	0.432967	30.2037	-85.728	Total Nitrogen	mg/L
Combined	Combined2019-55	55	TN	2019	0.395112	30.1873	-85.7449	Total Nitrogen	mg/L
Combined	Combined2017-55	55	TP	2017	0.0114891	30.2037	-85.728	Total Phosphorus	mg/L
Combined	Combined2018-55	55	TP	2018	0.0109545	30.2037	-85.728	Total Phosphorus	mg/L
Combined	Combined2019-55	55	TP	2019	0.0269725	30.1873	-85.7449	Total Phosphorus	mg/L
Combined	Combined2019-56	56	CHLA	2019	1	30.3286	-85.7635	Chlorophyll a	ug/L
Combined	Combined2019-56	56	TN	2019	0.438634	30.3286	-85.7635	Total Nitrogen	mg/L
Combined	Combined2019-56	56	TP	2019	0.0169706	30.3286	-85.7635	Total Phosphorus	mg/L
Combined	Combined2015-57	57	CHLA	2015	2.39876	30.1298	-85.7212	Chlorophyll a	ug/L
Combined	Combined2016-57	57	CHLA	2016	2.02755	30.1298	-85.7212	Chlorophyll a	ug/L
Combined	Combined2017-57	57	CHLA	2017	3.15653	30.1298	-85.7212	Chlorophyll a	ug/L
Combined	Combined2018-57	57	CHLA	2018	3.85177	30.1298	-85.7212	Chlorophyll a	ug/L
Combined	Combined2019-57	57	CHLA	2019	1.87679	30.1303	-85.7222	Chlorophyll a	ug/L
Combined	Combined2015-57	57	DO_MGL	2015	6.28234	30.1298	-85.7212	Dissolved Oxygen	mg/L
Combined	Combined2016-57	57	DO_MGL	2016	6.39123	30.1298	-85.7212	Dissolved Oxygen	mg/L
Combined	Combined2017-57	57	DO_MGL	2017	6.07303	30.1298	-85.7212	Dissolved Oxygen	mg/L
Combined	Combined2018-57	57	DO_MGL	2018	5.79172	30.1298	-85.7212	Dissolved Oxygen	mg/L
Combined	Combined2019-57	57	DO_MGL	2019	5.73754	30.1303	-85.7222	Dissolved Oxygen	mg/L
Combined	Combined2015-57	57	ENTERO	2015	66.8414	30.1298	-85.7212	Enterococci	MPN/100 ml
Combined	Combined2015-57	57	PH	2015	8.233	30.1298	-85.7212	pH	Scale
Combined	Combined2016-57	57	PH	2016	8.09652	30.1298	-85.7212	pH	Scale
Combined	Combined2017-57	57	PH	2017	7.97485	30.1298	-85.7212	pH	Scale
Combined	Combined2018-57	57	PH	2018	7.96032	30.1298	-85.7212	pH	Scale
Combined	Combined2019-57	57	PH	2019	7.82886	30.1303	-85.7222	pH	Scale
Combined	Combined2015-57	57	SAL	2015	30.4151	30.1298	-85.7212	Salinity	pps
Combined	Combined2016-57	57	SAL	2016	30.1164	30.1298	-85.7212	Salinity	pps
Combined	Combined2017-57	57	SAL	2017	25.9872	30.1298	-85.7212	Salinity	pps
Combined	Combined2018-57	57	SAL	2018	27.3643	30.1298	-85.7212	Salinity	pps
Combined	Combined2019-57	57	SAL	2019	29.0172	30.1303	-85.7222	Salinity	pps
Combined	Combined2015-57	57	TEMP	2015	30.1436	30.1298	-85.7212	Temperature	deg C
Combined	Combined2016-57	57	TEMP	2016	30.8316	30.1298	-85.7212	Temperature	deg C
Combined	Combined2017-57	57	TEMP	2017	29.1958	30.1298	-85.7212	Temperature	deg C
Combined	Combined2018-57	57	TEMP	2018	29.5227	30.1298	-85.7212	Temperature	deg C
Combined	Combined2019-57	57	TEMP	2019	30.0799	30.1303	-85.7222	Temperature	deg C
Combined	Combined2016-57	57	TN	2016	0.345564	30.1298	-85.7212	Total Nitrogen	mg/L
Combined	Combined2017-57	57	TN	2017	0.429088	30.1298	-85.7212	Total Nitrogen	mg/L
Combined	Combined2018-57	57	TN	2018	0.381805	30.1298	-85.7212	Total Nitrogen	mg/L
Combined	Combined2019-57	57	TN	2019	0.328839	30.1303	-85.7222	Total Nitrogen	mg/L
Combined	Combined2015-57	57	TP	2015	0.0161855	30.1298	-85.7212	Total Phosphorus	mg/L
Combined	Combined2016-57	57	TP	2016	0.0142149	30.1298	-85.7212	Total Phosphorus	mg/L
Combined	Combined2017-57	57	TP	2017	0.0174064	30.1298	-85.7212	Total Phosphorus	mg/L
Combined	Combined2018-57	57	TP	2018	0.016218	30.1298	-85.7212	Total Phosphorus	mg/L
Combined	Combined2019-57	57	TP	2019	0.013412	30.1303	-85.7222	Total Phosphorus	mg/L
Combined	Combined2017-58	58	CHLA	2017	2.45076	30.244	-85.7108	Chlorophyll a	ug/L
Combined	Combined2018-58	58	CHLA	2018	4.05117	30.244	-85.7108	Chlorophyll a	ug/L
Combined	Combined2019-58	58	CHLA	2019	1.73762	30.2434	-85.7088	Chlorophyll a	ug/L
Combined	Combined2017-58	58	DO_MGL	2017	6.88138	30.244	-85.7108	Dissolved Oxygen	mg/L
Combined	Combined2018-58	58	DO_MGL	2018	7.66076	30.244	-85.7108	Dissolved Oxygen	mg/L
Combined	Combined2019-58	58	DO_MGL	2019	6.71582	30.2434	-85.7088	Dissolved Oxygen	mg/L
Combined	Combined2017-58	58	PH	2017	8.16706	30.244	-85.7108	pH	Scale
Combined	Combined2018-58	58	PH	2018	7.79045	30.244	-85.7108	pH	Scale
Combined	Combined2019-58	58	PH	2019	7.92248	30.2434	-85.7088	pH	Scale
Combined	Combined2017-58	58	SAL	2017	19.4958	30.244	-85.7108	Salinity	pps
Combined	Combined2018-58	58	SAL	2018	12.8093	30.244	-85.7108	Salinity	pps
Combined	Combined2019-58	58	SAL	2019	15.7816	30.2434	-85.7088	Salinity	pps
Combined	Combined2017-58	58	TEMP	2017	30.619	30.244	-85.7108	Temperature	deg C
Combined	Combined2018-58	58	TEMP	2018	30.4307	30.244	-85.7108	Temperature	deg C
Combined	Combined2019-58	58	TEMP	2019	30.6209	30.2434	-85.7088	Temperature	deg C
Combined	Combined2017-58	58	TN	2017	0.297521	30.244	-85.7108	Total Nitrogen	mg/L
Combined	Combined2018-58	58	TN	2018	0.358067	30.244	-85.7108	Total Nitrogen	mg/L
Combined	Combined2019-58	58	TN	2019	0.271754	30.2434	-85.7088	Total Nitrogen	mg/L
Combined	Combined2017-58	58	TP	2017	0.0124154	30.244	-85.7108	Total Phosphorus	mg/L
Combined	Combined2018-58	58	TP	2018	0.0101372	30.244	-85.7108	Total Phosphorus	mg/L
Combined	Combined2019-58	58	TP	2019	0.0109503	30.2434	-85.7088	Total Phosphorus	mg/L
Combined	Combined2015-59	59	CHLA	2015	1.25	30.162	-85.6958	Chlorophyll a	ug/L
Combined	Combined2019-59	59	CHLA	2019	1	30.1624	-85.687	Chlorophyll a	ug/L
Combined	Combined2015-59	59	DO_MGL	2015	6.85	30.162	-85.6958	Dissolved Oxygen	mg/L
Combined	Combined2016-59	59	DO_MGL	2016	5.93735	30.1842	-85.7008	Dissolved Oxygen	mg/L
Combined	Combined2017-59	59	DO_MGL	2017	6.45755	30.1834	-85.7003	Dissolved Oxygen	mg/L
Combined	Combined2015-59	59	ENTERO	2015	0	30.162	-85.6958	Enterococci	MPN/100 ml
Combined	Combined2016-59	59	ENTERO	2016	26.4925	30.1842	-85.7008	Enterococci	MPN/100 ml
Combined	Combined2017-59	59	ENTERO	2017	30.8127	30.1834	-85.7003	Enterococci	MPN/100 ml
Combined	Combined2018-59	59	ENTERO	2018	11.8758	30.1641	-85.6875	Enterococci	MPN/100 ml
Combined	Combined2019-59	59	ENTERO	2019	18.5348	30.1624	-85.687	Enterococci	MPN/100 ml
Combined	Combined2015-59	59	PH	2015	8.095	30.162	-85.6958	pH	Scale
Combined	Combined2016-59	59	PH	2016	7.76566	30.1842	-85.7008	pH	Scale
Combined	Combined2017-59	59	PH	2017	7.12938	30.1834	-85.7003	pH	Scale
Combined	Combined2015-59	59	SAL	2015	25.15	30.162	-85.6958	Salinity	pps
Combined	Combined2016-59	59	SAL	2016	22.1313	30.1842	-85.7008	Salinity	pps
Combined	Combined2017-59	59	SAL	2017	19.3946	30.1834	-85.7003	Salinity	pps
Combined	Combined2015-59	59	TEMP	2015	29.55	30.162	-85.6958	Temperature	deg C
Combined	Combined2016-59	59	TEMP	2016	30.0864	30.1842	-85.7008	Temperature	deg C
Combined	Combined2017-59	59	TEMP	2017	28.3106	30.1834	-85.7003	Temperature	deg C
Combined	Combined2015-59	59	TN	2015	0.294	30.162	-85.6958	Total Nitrogen	mg/L
Combined	Combined2019-59	59	TN	2019	0.14	30.1624	-85.687	Total Nitrogen	mg/L
Combined	Combined2015-59	59	TP	2015	0.00708725	30.162	-85.6958	Total Phosphorus	mg/L
Combined	Combined2019-59	59	TP	2019	0.017	30.1624	-85.687	Total Phosphorus	mg/L
Combined	Combined2015-61	61	CHLA	2015	2.05477	30.0888	-85.636	Chlorophyll a	ug/L
Combined	Combined2016-61	61	CHLA	2016	1.16814	30.0888	-85.636	Chlorophyll a	ug/L
Combined	Combined2017-61	61	CHLA	2017	2.37916	30.0863	-85.6407	Chlorophyll a	ug/L
Combined	Combined2018-61	61	CHLA	2018	2.07976	30.0858	-85.6416	Chlorophyll a	ug/L
Combined	Combined2019-61	61	CHLA	2019	1.48466	30.0894	-85.6406	Chlorophyll a	ug/L
Combined	Combined2015-61	61	DO_MGL	2015	6.28531	30.0888	-85.636	Dissolved Oxygen	mg/L
Combined	Combined2016-61	61	DO_MGL	2016	6.8152	30.0888	-85.636	Dissolved Oxygen	mg/L
Combined	Combined2017-61	61	DO_MGL	2017	6.57749	30.0863	-85.6407	Dissolved Oxygen	mg/L
Combined	Combined2018-61	61	DO_MGL	2018	6.30802	30.0858	-85.6416	Dissolved Oxygen	mg/L
Combined	Combined2019-61	61	DO_MGL	2019	6.45727	30.0894	-85.6406	Dissolved Oxygen	mg/L
Combined	Combined2015-61	61	ENTERO	2015	14.2873	30.0888	-85.636	Enterococci	MPN/100 ml
Combined	Combined2016-61	61	ENTERO	2016	13.9331	30.0888	-85.636	Enterococci	MPN/100 ml
Combined	Combined2017-61	61	ENTERO	2017	17.0674	30.0863	-85.6407	Enterococci	MPN/100 ml
Combined	Combined2018-61	61	ENTERO	2018	14.4425	30.0858	-85.6416	Enterococci	MPN/100 ml
Combined	Combined2019-61	61	ENTERO	2019	13.4974	30.0894	-85.6406	Enterococci	MPN/100 ml
Combined	Combined2015-61	61	PH	2015	8.23985	30.0888	-85.636	pH	Scale
Combined	Combined2016-61	61	PH	2016	8.16599	30.0888	-85.636	pH	Scale
Combined	Combined2017-61	61	PH	2017	8.04549	30.0863	-85.6407	pH	Scale
Combined	Combined2018-61	61	PH	2018	8.07921	30.0858	-85.6416	pH	Scale
Combined	Combined2019-61	61	PH	2019	7.97537	30.0894	-85.6406	pH	Scale
Combined	Combined2015-61	61	SAL	2015	31.6935	30.0888	-85.636	Salinity	pps
Combined	Combined2016-61	61	SAL	2016	29.7315	30.0888	-85.636	Salinity	pps
Combined	Combined2017-61	61	SAL	2017	24.7182	30.0863	-85.6407	Salinity	pps
Combined	Combined2018-61	61	SAL	2018	28.2342	30.0858	-85.6416	Salinity	pps
Combined	Combined2019-61	61	SAL	2019	29.802	30.0894	-85.6406	Salinity	pps
Combined	Combined2015-61	61	TEMP	2015	29.2995	30.0888	-85.636	Temperature	deg C
Combined	Combined2016-61	61	TEMP	2016	30.559	30.0888	-85.636	Temperature	deg C
Combined	Combined2017-61	61	TEMP	2017	29.3456	30.0863	-85.6407	Temperature	deg C
Combined	Combined2018-61	61	TEMP	2018	29.3835	30.0858	-85.6416	Temperature	deg C
Combined	Combined2019-61	61	TEMP	2019	30.029	30.0894	-85.6406	Temperature	deg C
Combined	Combined2016-61	61	TN	2016	0.319443	30.0888	-85.636	Total Nitrogen	mg/L
Combined	Combined2017-61	61	TN	2017	0.45836	30.0863	-85.6407	Total Nitrogen	mg/L
Combined	Combined2018-61	61	TN	2018	0.344046	30.0858	-85.6416	Total Nitrogen	mg/L
Combined	Combined2019-61	61	TN	2019	0.254807	30.0894	-85.6406	Total Nitrogen	mg/L
Combined	Combined2015-61	61	TP	2015	0.0120347	30.0888	-85.636	Total Phosphorus	mg/L
Combined	Combined2016-61	61	TP	2016	0.0120441	30.0888	-85.636	Total Phosphorus	mg/L
Combined	Combined2017-61	61	TP	2017	0.0129768	30.0863	-85.6407	Total Phosphorus	mg/L
Combined	Combined2018-61	61	TP	2018	0.0107206	30.0858	-85.6416	Total Phosphorus	mg/L
Combined	Combined2019-61	61	TP	2019	0.0114218	30.0894	-85.6406	Total Phosphorus	mg/L
Combined	Combined2017-62	62	CHLA	2017	2.24944	30.2589	-85.623	Chlorophyll a	ug/L
Combined	Combined2018-62	62	CHLA	2018	6.20322	30.2589	-85.623	Chlorophyll a	ug/L
Combined	Combined2019-62	62	CHLA	2019	2.89203	30.2663	-85.6165	Chlorophyll a	ug/L
Combined	Combined2017-62	62	DO_MGL	2017	7.07491	30.2589	-85.623	Dissolved Oxygen	mg/L
Combined	Combined2018-62	62	DO_MGL	2018	7.08796	30.2589	-85.623	Dissolved Oxygen	mg/L
Combined	Combined2019-62	62	DO_MGL	2019	6.09083	30.2663	-85.6165	Dissolved Oxygen	mg/L
Combined	Combined2017-62	62	PH	2017	8.2897	30.2589	-85.623	pH	Scale
Combined	Combined2018-62	62	PH	2018	7.325	30.2589	-85.623	pH	Scale
Combined	Combined2019-62	62	PH	2019	7.71551	30.2663	-85.6165	pH	Scale
Combined	Combined2017-62	62	SAL	2017	10.4187	30.2589	-85.623	Salinity	pps
Combined	Combined2018-62	62	SAL	2018	5.60294	30.2589	-85.623	Salinity	pps
Combined	Combined2019-62	62	SAL	2019	1.89631	30.2663	-85.6165	Salinity	pps
Combined	Combined2017-62	62	TEMP	2017	30.95	30.2589	-85.623	Temperature	deg C
Combined	Combined2018-62	62	TEMP	2018	29.3448	30.2589	-85.623	Temperature	deg C
Combined	Combined2019-62	62	TEMP	2019	31.2081	30.2663	-85.6165	Temperature	deg C
Combined	Combined2017-62	62	TN	2017	0.460938	30.2589	-85.623	Total Nitrogen	mg/L
Combined	Combined2018-62	62	TN	2018	0.439793	30.2589	-85.623	Total Nitrogen	mg/L
Combined	Combined2019-62	62	TN	2019	0.323799	30.2663	-85.6165	Total Nitrogen	mg/L
Combined	Combined2017-62	62	TP	2017	0.009	30.2589	-85.623	Total Phosphorus	mg/L
Combined	Combined2018-62	62	TP	2018	0.017	30.2589	-85.623	Total Phosphorus	mg/L
Combined	Combined2019-62	62	TP	2019	0.0136346	30.2663	-85.6165	Total Phosphorus	mg/L
Combined	Combined2019-64	64	CHLA	2019	5.04538	30.1369	-85.5713	Chlorophyll a	ug/L
Combined	Combined2019-64	64	DO_MGL	2019	5.02139	30.1369	-85.5713	Dissolved Oxygen	mg/L
Combined	Combined2019-64	64	ENTERO	2019	10	30.1369	-85.5713	Enterococci	MPN/100 ml
Combined	Combined2019-64	64	PH	2019	7.16851	30.1369	-85.5713	pH	Scale
Combined	Combined2019-64	64	SAL	2019	0.808082	30.1369	-85.5713	Salinity	pps
Combined	Combined2019-64	64	TEMP	2019	30.7283	30.1369	-85.5713	Temperature	deg C
Combined	Combined2019-64	64	TN	2019	0.398072	30.1369	-85.5713	Total Nitrogen	mg/L
Combined	Combined2019-64	64	TP	2019	0.034925	30.1369	-85.5713	Total Phosphorus	mg/L
Combined	Combined2019-65	65	CHLA	2019	3.10723	30.3067	-85.5887	Chlorophyll a	ug/L
Combined	Combined2019-65	65	TN	2019	0.338686	30.3067	-85.5887	Total Nitrogen	mg/L
Combined	Combined2019-65	65	TP	2019	0.0119583	30.3067	-85.5887	Total Phosphorus	mg/L
Combined	Combined2015-67	67	CHLA	2015	2.09	30.1013	-85.5613	Chlorophyll a	ug/L
Combined	Combined2017-67	67	CHLA	2017	1.90488	30.0997	-85.5294	Chlorophyll a	ug/L
Combined	Combined2018-67	67	CHLA	2018	4.54101	30.0997	-85.5294	Chlorophyll a	ug/L
Combined	Combined2019-67	67	CHLA	2019	5.28379	30.0991	-85.532	Chlorophyll a	ug/L
Combined	Combined2015-67	67	DO_MGL	2015	6.75	30.1013	-85.5613	Dissolved Oxygen	mg/L
Combined	Combined2017-67	67	DO_MGL	2017	6.76551	30.0997	-85.5294	Dissolved Oxygen	mg/L
Combined	Combined2018-67	67	DO_MGL	2018	6.79423	30.0997	-85.5294	Dissolved Oxygen	mg/L
Combined	Combined2019-67	67	DO_MGL	2019	6.62811	30.0991	-85.532	Dissolved Oxygen	mg/L
Combined	Combined2015-67	67	ENTERO	2015	0	30.1013	-85.5613	Enterococci	MPN/100 ml
Combined	Combined2015-67	67	PH	2015	8.035	30.1013	-85.5613	pH	Scale
Combined	Combined2017-67	67	PH	2017	7.29954	30.0997	-85.5294	pH	Scale
Combined	Combined2018-67	67	PH	2018	7.89958	30.0997	-85.5294	pH	Scale
Combined	Combined2019-67	67	PH	2019	7.38921	30.0991	-85.532	pH	Scale
Combined	Combined2015-67	67	SAL	2015	25.5	30.1013	-85.5613	Salinity	pps
Combined	Combined2017-67	67	SAL	2017	22.9028	30.0997	-85.5294	Salinity	pps
Combined	Combined2018-67	67	SAL	2018	17.9048	30.0997	-85.5294	Salinity	pps
Combined	Combined2019-67	67	SAL	2019	13.3707	30.0991	-85.532	Salinity	pps
Combined	Combined2015-67	67	TEMP	2015	31.65	30.1013	-85.5613	Temperature	deg C
Combined	Combined2017-67	67	TEMP	2017	30.1919	30.0997	-85.5294	Temperature	deg C
Combined	Combined2018-67	67	TEMP	2018	31.131	30.0997	-85.5294	Temperature	deg C
Combined	Combined2019-67	67	TEMP	2019	30.6759	30.0991	-85.532	Temperature	deg C
Combined	Combined2015-67	67	TN	2015	0.348	30.1013	-85.5613	Total Nitrogen	mg/L
Combined	Combined2017-67	67	TN	2017	0.281696	30.0997	-85.5294	Total Nitrogen	mg/L
Combined	Combined2018-67	67	TN	2018	0.446647	30.0997	-85.5294	Total Nitrogen	mg/L
Combined	Combined2019-67	67	TN	2019	0.40689	30.0991	-85.532	Total Nitrogen	mg/L
Combined	Combined2015-67	67	TP	2015	0.0098	30.1013	-85.5613	Total Phosphorus	mg/L
Combined	Combined2017-67	67	TP	2017	0.00996655	30.0997	-85.5294	Total Phosphorus	mg/L
Combined	Combined2018-67	67	TP	2018	0.0128966	30.0997	-85.5294	Total Phosphorus	mg/L
Combined	Combined2019-67	67	TP	2019	0.0136579	30.0991	-85.532	Total Phosphorus	mg/L
Combined	Combined2017-69	69	CHLA	2017	3.35	30.036	-85.4403	Chlorophyll a	ug/L
Combined	Combined2018-69	69	CHLA	2018	7.7	30.036	-85.4403	Chlorophyll a	ug/L
Combined	Combined2019-69	69	CHLA	2019	4.74926	30.0366	-85.4525	Chlorophyll a	ug/L
Combined	Combined2017-69	69	DO_MGL	2017	6.8	30.036	-85.4403	Dissolved Oxygen	mg/L
Combined	Combined2018-69	69	DO_MGL	2018	6.9	30.036	-85.4403	Dissolved Oxygen	mg/L
Combined	Combined2019-69	69	DO_MGL	2019	5.81464	30.0366	-85.4525	Dissolved Oxygen	mg/L
Combined	Combined2017-69	69	PH	2017	7.3	30.036	-85.4403	pH	Scale
Combined	Combined2018-69	69	PH	2018	8	30.036	-85.4403	pH	Scale
Combined	Combined2019-69	69	PH	2019	7.49733	30.0366	-85.4525	pH	Scale
Combined	Combined2017-69	69	SAL	2017	9.6	30.036	-85.4403	Salinity	pps
Combined	Combined2018-69	69	SAL	2018	6.1	30.036	-85.4403	Salinity	pps
Combined	Combined2019-69	69	SAL	2019	6.67757	30.0366	-85.4525	Salinity	pps
Combined	Combined2017-69	69	TEMP	2017	30.4	30.036	-85.4403	Temperature	deg C
Combined	Combined2018-69	69	TEMP	2018	31.1	30.036	-85.4403	Temperature	deg C
Combined	Combined2019-69	69	TEMP	2019	30.145	30.0366	-85.4525	Temperature	deg C
Combined	Combined2017-69	69	TN	2017	0.4435	30.036	-85.4403	Total Nitrogen	mg/L
Combined	Combined2018-69	69	TN	2018	0.612	30.036	-85.4403	Total Nitrogen	mg/L
Combined	Combined2019-69	69	TN	2019	0.606187	30.0366	-85.4525	Total Nitrogen	mg/L
Combined	Combined2017-69	69	TP	2017	0.0125	30.036	-85.4403	Total Phosphorus	mg/L
Combined	Combined2018-69	69	TP	2018	0.017	30.036	-85.4403	Total Phosphorus	mg/L
Combined	Combined2019-69	69	TP	2019	0.0334791	30.0366	-85.4525	Total Phosphorus	mg/L
Combined	Combined2017-71	71	CHLA	2017	3.9	30.0599	-85.4383	Chlorophyll a	ug/L
Combined	Combined2018-71	71	CHLA	2018	8.4	30.0587	-85.4387	Chlorophyll a	ug/L
Combined	Combined2019-71	71	CHLA	2019	4.09182	30.0684	-85.4186	Chlorophyll a	ug/L
Combined	Combined2016-71	71	DO_MGL	2016	5.14905	30.0607	-85.4381	Dissolved Oxygen	mg/L
Combined	Combined2017-71	71	DO_MGL	2017	6.19703	30.0599	-85.4383	Dissolved Oxygen	mg/L
Combined	Combined2018-71	71	DO_MGL	2018	6.3	30.0587	-85.4387	Dissolved Oxygen	mg/L
Combined	Combined2019-71	71	DO_MGL	2019	4.77017	30.0684	-85.4186	Dissolved Oxygen	mg/L
Combined	Combined2019-71	71	ENTERO	2019	5	30.0684	-85.4186	Enterococci	MPN/100 ml
Combined	Combined2016-71	71	PH	2016	7.01055	30.0607	-85.4381	pH	Scale
Combined	Combined2017-71	71	PH	2017	7.63777	30.0599	-85.4383	pH	Scale
Combined	Combined2018-71	71	PH	2018	7.8	30.0587	-85.4387	pH	Scale
Combined	Combined2019-71	71	PH	2019	6.67334	30.0684	-85.4186	pH	Scale
Combined	Combined2016-71	71	SAL	2016	3.87414	30.0607	-85.4381	Salinity	pps
Combined	Combined2017-71	71	SAL	2017	5.64505	30.0599	-85.4383	Salinity	pps
Combined	Combined2018-71	71	SAL	2018	4.8	30.0587	-85.4387	Salinity	pps
Combined	Combined2019-71	71	SAL	2019	2.10374	30.0684	-85.4186	Salinity	pps
Combined	Combined2016-71	71	TEMP	2016	29.6946	30.0607	-85.4381	Temperature	deg C
Combined	Combined2017-71	71	TEMP	2017	30.6227	30.0599	-85.4383	Temperature	deg C
Combined	Combined2018-71	71	TEMP	2018	32	30.0587	-85.4387	Temperature	deg C
Combined	Combined2019-71	71	TEMP	2019	29.4499	30.0684	-85.4186	Temperature	deg C
Combined	Combined2017-71	71	TN	2017	0.492	30.0599	-85.4383	Total Nitrogen	mg/L
Combined	Combined2018-71	71	TN	2018	0.602	30.0587	-85.4387	Total Nitrogen	mg/L
Combined	Combined2019-71	71	TN	2019	0.75652	30.0684	-85.4186	Total Nitrogen	mg/L
Combined	Combined2017-71	71	TP	2017	0.014	30.0599	-85.4383	Total Phosphorus	mg/L
Combined	Combined2018-71	71	TP	2018	0.021	30.0587	-85.4387	Total Phosphorus	mg/L
Combined	Combined2019-71	71	TP	2019	0.0246518	30.0684	-85.4186	Total Phosphorus	mg/L
Combined	Combined2019-72	72	CHLA	2019	1.22474	29.7357	-85.3849	Chlorophyll a	ug/L
Combined	Combined2019-72	72	SAL	2019	31.274	29.7357	-85.3849	Salinity	pps
Combined	Combined2019-72	72	TN	2019	0.222123	29.7357	-85.3849	Total Nitrogen	mg/L
Combined	Combined2019-72	72	TP	2019	0.02	29.7357	-85.3849	Total Phosphorus	mg/L
Combined	Combined2015-75	75	CHLA	2015	2.85	29.775	-85.341	Chlorophyll a	ug/L
Combined	Combined2018-75	75	CHLA	2018	3.99327	29.7806	-85.3599	Chlorophyll a	ug/L
Combined	Combined2019-75	75	CHLA	2019	2.86006	29.7775	-85.3661	Chlorophyll a	ug/L
Combined	Combined2015-75	75	DO_MGL	2015	7.5	29.775	-85.341	Dissolved Oxygen	mg/L
Combined	Combined2018-75	75	DO_MGL	2018	6.61333	29.7806	-85.3599	Dissolved Oxygen	mg/L
Combined	Combined2019-75	75	DO_MGL	2019	6.66493	29.7775	-85.3661	Dissolved Oxygen	mg/L
Combined	Combined2015-75	75	ENTERO	2015	203.592	29.775	-85.341	Enterococci	MPN/100 ml
Combined	Combined2015-75	75	PH	2015	8.21	29.775	-85.341	pH	Scale
Combined	Combined2018-75	75	PH	2018	8.02487	29.7806	-85.3599	pH	Scale
Combined	Combined2019-75	75	PH	2019	8.11847	29.7775	-85.3661	pH	Scale
Combined	Combined2015-75	75	SAL	2015	32.1649	29.775	-85.341	Salinity	pps
Combined	Combined2018-75	75	SAL	2018	27.6851	29.7806	-85.3599	Salinity	pps
Combined	Combined2019-75	75	SAL	2019	31.1242	29.7775	-85.3661	Salinity	pps
Combined	Combined2015-75	75	TEMP	2015	30.15	29.775	-85.341	Temperature	deg C
Combined	Combined2018-75	75	TEMP	2018	27.5952	29.7806	-85.3599	Temperature	deg C
Combined	Combined2019-75	75	TEMP	2019	29.267	29.7775	-85.3661	Temperature	deg C
Combined	Combined2015-75	75	TN	2015	0.333	29.775	-85.341	Total Nitrogen	mg/L
Combined	Combined2018-75	75	TN	2018	0.33369	29.7806	-85.3599	Total Nitrogen	mg/L
Combined	Combined2019-75	75	TN	2019	0.228336	29.7775	-85.3661	Total Nitrogen	mg/L
Combined	Combined2015-75	75	TP	2015	0.0147	29.775	-85.341	Total Phosphorus	mg/L
Combined	Combined2018-75	75	TP	2018	0.0116767	29.7806	-85.3599	Total Phosphorus	mg/L
Combined	Combined2019-75	75	TP	2019	0.0119287	29.7775	-85.3661	Total Phosphorus	mg/L
Combined	Combined2018-77	77	CHLA	2018	2.5923	29.7348	-85.3317	Chlorophyll a	ug/L
Combined	Combined2019-77	77	CHLA	2019	2.44875	29.7248	-85.3337	Chlorophyll a	ug/L
Combined	Combined2018-77	77	DO_MGL	2018	5.54833	29.7348	-85.3317	Dissolved Oxygen	mg/L
Combined	Combined2019-77	77	DO_MGL	2019	6.07085	29.7248	-85.3337	Dissolved Oxygen	mg/L
Combined	Combined2018-77	77	PH	2018	8.03579	29.7348	-85.3317	pH	Scale
Combined	Combined2019-77	77	PH	2019	8.24578	29.7248	-85.3337	pH	Scale
Combined	Combined2018-77	77	SAL	2018	30.2017	29.7348	-85.3317	Salinity	pps
Combined	Combined2019-77	77	SAL	2019	30.8681	29.7248	-85.3337	Salinity	pps
Combined	Combined2018-77	77	TEMP	2018	27.6782	29.7348	-85.3317	Temperature	deg C
Combined	Combined2019-77	77	TEMP	2019	29.4916	29.7248	-85.3337	Temperature	deg C
Combined	Combined2018-77	77	TN	2018	0.404981	29.7348	-85.3317	Total Nitrogen	mg/L
Combined	Combined2019-77	77	TN	2019	0.300056	29.7248	-85.3337	Total Nitrogen	mg/L
Combined	Combined2018-77	77	TP	2018	0.01249	29.7348	-85.3317	Total Phosphorus	mg/L
Combined	Combined2019-77	77	TP	2019	0.0158668	29.7248	-85.3337	Total Phosphorus	mg/L
Combined	Combined2018-78	78	CHLA	2018	3.36428	29.8292	-85.3424	Chlorophyll a	ug/L
Combined	Combined2019-78	78	CHLA	2019	3.35547	29.8301	-85.3432	Chlorophyll a	ug/L
Combined	Combined2018-78	78	DO_MGL	2018	6.50465	29.8292	-85.3424	Dissolved Oxygen	mg/L
Combined	Combined2019-78	78	DO_MGL	2019	6.75124	29.8301	-85.3432	Dissolved Oxygen	mg/L
Combined	Combined2018-78	78	PH	2018	7.85194	29.8292	-85.3424	pH	Scale
Combined	Combined2019-78	78	PH	2019	8.1086	29.8301	-85.3432	pH	Scale
Combined	Combined2018-78	78	SAL	2018	27.6754	29.8292	-85.3424	Salinity	pps
Combined	Combined2019-78	78	SAL	2019	30.2429	29.8301	-85.3432	Salinity	pps
Combined	Combined2018-78	78	TEMP	2018	28.1022	29.8292	-85.3424	Temperature	deg C
Combined	Combined2019-78	78	TEMP	2019	29.3746	29.8301	-85.3432	Temperature	deg C
Combined	Combined2018-78	78	TN	2018	0.372148	29.8292	-85.3424	Total Nitrogen	mg/L
Combined	Combined2019-78	78	TN	2019	0.253932	29.8301	-85.3432	Total Nitrogen	mg/L
Combined	Combined2018-78	78	TP	2018	0.0122425	29.8292	-85.3424	Total Phosphorus	mg/L
Combined	Combined2019-78	78	TP	2019	0.0137426	29.8301	-85.3432	Total Phosphorus	mg/L
Combined	Combined2019-79	79	CHLA	2019	3.4641	29.7984	-85.3047	Chlorophyll a	ug/L
Combined	Combined2019-79	79	SAL	2019	26.945	29.7984	-85.3047	Salinity	pps
Combined	Combined2019-79	79	TN	2019	0.198278	29.7984	-85.3047	Total Nitrogen	mg/L
Combined	Combined2019-79	79	TP	2019	0.015	29.7984	-85.3047	Total Phosphorus	mg/L
Combined	Combined2019-87	87	CHLA	2019	8.97775	29.7669	-85.0388	Chlorophyll a	ug/L
Combined	Combined2019-87	87	DO_MGL	2019	6.72763	29.7669	-85.0388	Dissolved Oxygen	mg/L
Combined	Combined2019-87	87	PH	2019	7.24989	29.7669	-85.0388	pH	Scale
Combined	Combined2019-87	87	SAL	2019	0.083666	29.7669	-85.0388	Salinity	pps
Combined	Combined2019-87	87	TEMP	2019	30.148	29.7669	-85.0388	Temperature	deg C
Combined	Combined2019-87	87	TN	2019	0.741215	29.7669	-85.0388	Total Nitrogen	mg/L
Combined	Combined2019-87	87	TP	2019	0.0234734	29.7669	-85.0388	Total Phosphorus	mg/L
Combined	Combined2015-89	89	CHLA	2015	6	29.6608	-85.0386	Chlorophyll a	ug/L
Combined	Combined2015-89	89	DO_MGL	2015	6.7	29.6608	-85.0386	Dissolved Oxygen	mg/L
Combined	Combined2015-89	89	ENTERO	2015	0	29.6608	-85.0386	Enterococci	MPN/100 ml
Combined	Combined2015-89	89	PH	2015	8.135	29.6608	-85.0386	pH	Scale
Combined	Combined2015-89	89	SAL	2015	32.1649	29.6608	-85.0386	Salinity	pps
Combined	Combined2015-89	89	TEMP	2015	28.45	29.6608	-85.0386	Temperature	deg C
Combined	Combined2015-89	89	TN	2015	0.281	29.6608	-85.0386	Total Nitrogen	mg/L
Combined	Combined2015-89	89	TP	2015	0.0234	29.6608	-85.0386	Total Phosphorus	mg/L
Combined	Combined2017-90	90	CHLA	2017	3	29.8513	-85.0368	Chlorophyll a	ug/L
Combined	Combined2018-90	90	CHLA	2018	2.4	29.8513	-85.0368	Chlorophyll a	ug/L
Combined	Combined2019-90	90	CHLA	2019	4.1	29.8513	-85.0368	Chlorophyll a	ug/L
Combined	Combined2017-90	90	DO_MGL	2017	6.4	29.8513	-85.0368	Dissolved Oxygen	mg/L
Combined	Combined2018-90	90	DO_MGL	2018	5.23	29.8513	-85.0368	Dissolved Oxygen	mg/L
Combined	Combined2019-90	90	DO_MGL	2019	6.11	29.8513	-85.0368	Dissolved Oxygen	mg/L
Combined	Combined2017-90	90	PH	2017	6.8	29.8513	-85.0368	pH	Scale
Combined	Combined2018-90	90	PH	2018	6.96	29.8513	-85.0368	pH	Scale
Combined	Combined2019-90	90	PH	2019	7.31	29.8513	-85.0368	pH	Scale
Combined	Combined2017-90	90	SAL	2017	0.06	29.8513	-85.0368	Salinity	pps
Combined	Combined2018-90	90	SAL	2018	0.06	29.8513	-85.0368	Salinity	pps
Combined	Combined2019-90	90	SAL	2019	0.06	29.8513	-85.0368	Salinity	pps
Combined	Combined2017-90	90	TEMP	2017	25.7	29.8513	-85.0368	Temperature	deg C
Combined	Combined2018-90	90	TEMP	2018	26.23	29.8513	-85.0368	Temperature	deg C
Combined	Combined2019-90	90	TEMP	2019	31.4	29.8513	-85.0368	Temperature	deg C
Combined	Combined2017-90	90	TN	2017	0.72	29.8513	-85.0368	Total Nitrogen	mg/L
Combined	Combined2018-90	90	TN	2018	0.64	29.8513	-85.0368	Total Nitrogen	mg/L
Combined	Combined2019-90	90	TN	2019	0.65	29.8513	-85.0368	Total Nitrogen	mg/L
Combined	Combined2017-90	90	TP	2017	0.037	29.8513	-85.0368	Total Phosphorus	mg/L
Combined	Combined2018-90	90	TP	2018	0.034	29.8513	-85.0368	Total Phosphorus	mg/L
Combined	Combined2019-90	90	TP	2019	0.022	29.8513	-85.0368	Total Phosphorus	mg/L
Combined	Combined2015-92	92	CHLA	2015	5.36	29.6106	-85.0309	Chlorophyll a	ug/L
Combined	Combined2015-92	92	DO_MGL	2015	6.2	29.6106	-85.0309	Dissolved Oxygen	mg/L
Combined	Combined2015-92	92	ENTERO	2015	0	29.6106	-85.0309	Enterococci	MPN/100 ml
Combined	Combined2015-92	92	PH	2015	8.02	29.6106	-85.0309	pH	Scale
Combined	Combined2015-92	92	SAL	2015	32.1649	29.6106	-85.0309	Salinity	pps
Combined	Combined2015-92	92	TEMP	2015	30.2	29.6106	-85.0309	Temperature	deg C
Combined	Combined2015-92	92	TN	2015	0.293	29.6106	-85.0309	Total Nitrogen	mg/L
Combined	Combined2015-92	92	TP	2015	0.0249	29.6106	-85.0309	Total Phosphorus	mg/L
Combined	Combined2018-93	93	CHLA	2018	13	29.7106	-84.9783	Chlorophyll a	ug/L
Combined	Combined2019-93	93	CHLA	2019	12.9479	29.7161	-84.9537	Chlorophyll a	ug/L
Combined	Combined2018-93	93	DO_MGL	2018	6.63	29.7106	-84.9783	Dissolved Oxygen	mg/L
Combined	Combined2019-93	93	DO_MGL	2019	7.34957	29.7161	-84.9537	Dissolved Oxygen	mg/L
Combined	Combined2018-93	93	ENTERO	2018	5	29.7106	-84.9783	Enterococci	MPN/100 ml
Combined	Combined2019-93	93	ENTERO	2019	5	29.7161	-84.9537	Enterococci	MPN/100 ml
Combined	Combined2018-93	93	PH	2018	7.59	29.7106	-84.9783	pH	Scale
Combined	Combined2019-93	93	PH	2019	8.05603	29.7161	-84.9537	pH	Scale
Combined	Combined2018-93	93	SAL	2018	1.45	29.7106	-84.9783	Salinity	pps
Combined	Combined2019-93	93	SAL	2019	7.26818	29.7161	-84.9537	Salinity	pps
Combined	Combined2018-93	93	TEMP	2018	28.3	29.7106	-84.9783	Temperature	deg C
Combined	Combined2019-93	93	TEMP	2019	29.8969	29.7161	-84.9537	Temperature	deg C
Combined	Combined2018-93	93	TN	2018	0.58	29.7106	-84.9783	Total Nitrogen	mg/L
Combined	Combined2019-93	93	TN	2019	0.582038	29.7161	-84.9537	Total Nitrogen	mg/L
Combined	Combined2018-93	93	TP	2018	0.037	29.7106	-84.9783	Total Phosphorus	mg/L
Combined	Combined2019-93	93	TP	2019	0.0272531	29.7161	-84.9537	Total Phosphorus	mg/L
Combined	Combined2015-95	95	CHLA	2015	5.61	29.7704	-84.9029	Chlorophyll a	ug/L
Combined	Combined2015-95	95	DO_MGL	2015	5.95	29.7704	-84.9029	Dissolved Oxygen	mg/L
Combined	Combined2015-95	95	ENTERO	2015	0	29.7704	-84.9029	Enterococci	MPN/100 ml
Combined	Combined2015-95	95	PH	2015	7.485	29.7704	-84.9029	pH	Scale
Combined	Combined2015-95	95	SAL	2015	1.85	29.7704	-84.9029	Salinity	pps
Combined	Combined2015-95	95	TEMP	2015	28.85	29.7704	-84.9029	Temperature	deg C
Combined	Combined2015-95	95	TN	2015	0.666	29.7704	-84.9029	Total Nitrogen	mg/L
Combined	Combined2015-95	95	TP	2015	0.0295	29.7704	-84.9029	Total Phosphorus	mg/L
Combined	Combined2015-96	96	CHLA	2015	9.17524	29.6983	-84.8697	Chlorophyll a	ug/L
Combined	Combined2015-96	96	DO_MGL	2015	5.64523	29.6983	-84.8697	Dissolved Oxygen	mg/L
Combined	Combined2016-96	96	DO_MGL	2016	6.48725	29.684	-84.8815	Dissolved Oxygen	mg/L
Combined	Combined2017-96	96	DO_MGL	2017	6.64153	29.684	-84.8815	Dissolved Oxygen	mg/L
Combined	Combined2015-96	96	ENTERO	2015	0	29.6983	-84.8697	Enterococci	MPN/100 ml
Combined	Combined2015-96	96	PH	2015	7.98522	29.6983	-84.8697	pH	Scale
Combined	Combined2016-96	96	PH	2016	8.11166	29.684	-84.8815	pH	Scale
Combined	Combined2017-96	96	PH	2017	7.96611	29.684	-84.8815	pH	Scale
Combined	Combined2015-96	96	SAL	2015	23.2512	29.6983	-84.8697	Salinity	pps
Combined	Combined2016-96	96	SAL	2016	21.6308	29.684	-84.8815	Salinity	pps
Combined	Combined2017-96	96	SAL	2017	19.0901	29.684	-84.8815	Salinity	pps
Combined	Combined2015-96	96	TEMP	2015	29.7551	29.6983	-84.8697	Temperature	deg C
Combined	Combined2016-96	96	TEMP	2016	30.1886	29.684	-84.8815	Temperature	deg C
Combined	Combined2017-96	96	TEMP	2017	29.823	29.684	-84.8815	Temperature	deg C
Combined	Combined2015-96	96	TN	2015	0.374867	29.6983	-84.8697	Total Nitrogen	mg/L
Combined	Combined2015-96	96	TP	2015	0.030205	29.6983	-84.8697	Total Phosphorus	mg/L
Combined	Combined2018-97	97	CHLA	2018	7.5	29.6803	-84.875	Chlorophyll a	ug/L
Combined	Combined2018-97	97	DO_MGL	2018	5.93	29.6803	-84.875	Dissolved Oxygen	mg/L
Combined	Combined2018-97	97	ENTERO	2018	5	29.6803	-84.875	Enterococci	MPN/100 ml
Combined	Combined2018-97	97	PH	2018	8.09	29.6803	-84.875	pH	Scale
Combined	Combined2018-97	97	SAL	2018	26.98	29.6803	-84.875	Salinity	pps
Combined	Combined2018-97	97	TEMP	2018	29.1	29.6803	-84.875	Temperature	deg C
Combined	Combined2018-97	97	TN	2018	0.459	29.6803	-84.875	Total Nitrogen	mg/L
Combined	Combined2018-97	97	TP	2018	0.034	29.6803	-84.875	Total Phosphorus	mg/L
Combined	Combined2015-101	101	CHLA	2015	3.92	29.7834	-84.6803	Chlorophyll a	ug/L
Combined	Combined2015-101	101	DO_MGL	2015	6.7	29.7834	-84.6803	Dissolved Oxygen	mg/L
Combined	Combined2015-101	101	ENTERO	2015	0	29.7834	-84.6803	Enterococci	MPN/100 ml
Combined	Combined2015-101	101	PH	2015	8.125	29.7834	-84.6803	pH	Scale
Combined	Combined2015-101	101	SAL	2015	30.25	29.7834	-84.6803	Salinity	pps
Combined	Combined2015-101	101	TEMP	2015	28.25	29.7834	-84.6803	Temperature	deg C
Combined	Combined2015-101	101	TN	2015	0.288	29.7834	-84.6803	Total Nitrogen	mg/L
Combined	Combined2015-101	101	TP	2015	0.0156	29.7834	-84.6803	Total Phosphorus	mg/L
Combined	Combined2015-108	108	CHLA	2015	1.69	29.8858	-84.5633	Chlorophyll a	ug/L
Combined	Combined2015-108	108	DO_MGL	2015	6.65	29.8858	-84.5633	Dissolved Oxygen	mg/L
Combined	Combined2015-108	108	ENTERO	2015	0	29.8858	-84.5633	Enterococci	MPN/100 ml
Combined	Combined2015-108	108	PH	2015	8.115	29.8858	-84.5633	pH	Scale
Combined	Combined2015-108	108	SAL	2015	29.75	29.8858	-84.5633	Salinity	pps
Combined	Combined2015-108	108	TEMP	2015	29.1	29.8858	-84.5633	Temperature	deg C
Combined	Combined2015-108	108	TN	2015	0.42	29.8858	-84.5633	Total Nitrogen	mg/L
Combined	Combined2015-108	108	TP	2015	0.0116	29.8858	-84.5633	Total Phosphorus	mg/L
Combined	Combined2019-110	110	CHLA	2019	4.58258	29.9257	-84.4508	Chlorophyll a	ug/L
Combined	Combined2019-110	110	SAL	2019	29.821	29.9257	-84.4508	Salinity	pps
Combined	Combined2019-110	110	TN	2019	0.198116	29.9257	-84.4508	Total Nitrogen	mg/L
Combined	Combined2019-110	110	TP	2019	0.0229019	29.9257	-84.4508	Total Phosphorus	mg/L
Combined	Combined2019-113	113	CHLA	2019	12.5947	29.9139	-84.4126	Chlorophyll a	ug/L
Combined	Combined2015-113	113	DO_MGL	2015	6.06159	29.9065	-84.4181	Dissolved Oxygen	mg/L
Combined	Combined2016-113	113	DO_MGL	2016	5.7	29.9065	-84.4181	Dissolved Oxygen	mg/L
Combined	Combined2017-113	113	DO_MGL	2017	5.9925	29.9065	-84.4181	Dissolved Oxygen	mg/L
Combined	Combined2019-113	113	DO_MGL	2019	6.81502	29.9139	-84.4126	Dissolved Oxygen	mg/L
Combined	Combined2019-113	113	ENTERO	2019	5	29.9139	-84.4126	Enterococci	MPN/100 ml
Combined	Combined2015-113	113	PH	2015	7.99958	29.9065	-84.4181	pH	Scale
Combined	Combined2016-113	113	PH	2016	8.1	29.9065	-84.4181	pH	Scale
Combined	Combined2017-113	113	PH	2017	8	29.9065	-84.4181	pH	Scale
Combined	Combined2019-113	113	PH	2019	8.06625	29.9139	-84.4126	pH	Scale
Combined	Combined2015-113	113	SAL	2015	31.7653	29.9065	-84.4181	Salinity	pps
Combined	Combined2016-113	113	SAL	2016	28.5	29.9065	-84.4181	Salinity	pps
Combined	Combined2017-113	113	SAL	2017	31.2994	29.9065	-84.4181	Salinity	pps
Combined	Combined2019-113	113	SAL	2019	28.5102	29.9139	-84.4126	Salinity	pps
Combined	Combined2015-113	113	TEMP	2015	29.5493	29.9065	-84.4181	Temperature	deg C
Combined	Combined2016-113	113	TEMP	2016	30	29.9065	-84.4181	Temperature	deg C
Combined	Combined2017-113	113	TEMP	2017	29.8958	29.9065	-84.4181	Temperature	deg C
Combined	Combined2019-113	113	TEMP	2019	30.4089	29.9139	-84.4126	Temperature	deg C
Combined	Combined2019-113	113	TN	2019	0.4396	29.9139	-84.4126	Total Nitrogen	mg/L
Combined	Combined2019-113	113	TP	2019	0.0413105	29.9139	-84.4126	Total Phosphorus	mg/L
Combined	Combined2015-114	114	CHLA	2015	2.54	30.0561	-84.3318	Chlorophyll a	ug/L
Combined	Combined2015-114	114	DO_MGL	2015	6	30.0561	-84.3318	Dissolved Oxygen	mg/L
Combined	Combined2015-114	114	ENTERO	2015	0	30.0561	-84.3318	Enterococci	MPN/100 ml
Combined	Combined2015-114	114	PH	2015	7.96	30.0561	-84.3318	pH	Scale
Combined	Combined2015-114	114	SAL	2015	18.05	30.0561	-84.3318	Salinity	pps
Combined	Combined2015-114	114	TEMP	2015	28.45	30.0561	-84.3318	Temperature	deg C
Combined	Combined2015-114	114	TN	2015	0.376	30.0561	-84.3318	Total Nitrogen	mg/L
Combined	Combined2015-114	114	TP	2015	0.0225	30.0561	-84.3318	Total Phosphorus	mg/L
Combined	Combined2015-115	115	CHLA	2015	3.58	30.0095	-84.3096	Chlorophyll a	ug/L
Combined	Combined2018-115	115	CHLA	2018	10.469	29.9844	-84.3517	Chlorophyll a	ug/L
Combined	Combined2019-115	115	CHLA	2019	9.66116	29.9843	-84.3517	Chlorophyll a	ug/L
Combined	Combined2015-115	115	DO_MGL	2015	7.15	30.0095	-84.3096	Dissolved Oxygen	mg/L
Combined	Combined2018-115	115	DO_MGL	2018	5.44101	29.9844	-84.3517	Dissolved Oxygen	mg/L
Combined	Combined2019-115	115	DO_MGL	2019	6.48521	29.9843	-84.3517	Dissolved Oxygen	mg/L
Combined	Combined2015-115	115	ENTERO	2015	0	30.0095	-84.3096	Enterococci	MPN/100 ml
Combined	Combined2018-115	115	ENTERO	2018	5	29.9844	-84.3517	Enterococci	MPN/100 ml
Combined	Combined2019-115	115	ENTERO	2019	5	29.9843	-84.3517	Enterococci	MPN/100 ml
Combined	Combined2015-115	115	PH	2015	8.115	30.0095	-84.3096	pH	Scale
Combined	Combined2018-115	115	PH	2018	7.93182	29.9844	-84.3517	pH	Scale
Combined	Combined2019-115	115	PH	2019	8.00487	29.9843	-84.3517	pH	Scale
Combined	Combined2015-115	115	SAL	2015	30.4	30.0095	-84.3096	Salinity	pps
Combined	Combined2018-115	115	SAL	2018	29.8823	29.9844	-84.3517	Salinity	pps
Combined	Combined2019-115	115	SAL	2019	23.5452	29.9843	-84.3517	Salinity	pps
Combined	Combined2015-115	115	TEMP	2015	30.9	30.0095	-84.3096	Temperature	deg C
Combined	Combined2018-115	115	TEMP	2018	28.539	29.9844	-84.3517	Temperature	deg C
Combined	Combined2019-115	115	TEMP	2019	29.7071	29.9843	-84.3517	Temperature	deg C
Combined	Combined2015-115	115	TN	2015	0.321	30.0095	-84.3096	Total Nitrogen	mg/L
Combined	Combined2018-115	115	TN	2018	0.536809	29.9844	-84.3517	Total Nitrogen	mg/L
Combined	Combined2019-115	115	TN	2019	0.514591	29.9843	-84.3517	Total Nitrogen	mg/L
Combined	Combined2015-115	115	TP	2015	0.0145275	30.0095	-84.3096	Total Phosphorus	mg/L
Combined	Combined2018-115	115	TP	2018	0.031584	29.9844	-84.3517	Total Phosphorus	mg/L
Combined	Combined2019-115	115	TP	2019	0.030775	29.9843	-84.3517	Total Phosphorus	mg/L
Combined	Combined2015-117	117	CHLA	2015	3.0979	30.2357	-84.3015	Chlorophyll a	ug/L
Combined	Combined2016-117	117	CHLA	2016	1.08134	30.2356	-84.3019	Chlorophyll a	ug/L
Combined	Combined2017-117	117	CHLA	2017	1.0305	30.2356	-84.3018	Chlorophyll a	ug/L
Combined	Combined2018-117	117	CHLA	2018	1.45228	30.2356	-84.3015	Chlorophyll a	ug/L
Combined	Combined2019-117	117	CHLA	2019	0.291741	30.2356	-84.3015	Chlorophyll a	ug/L
Combined	Combined2018-117	117	DO_MGL	2018	4.33	30.2356	-84.3015	Dissolved Oxygen	mg/L
Combined	Combined2019-117	117	DO_MGL	2019	4.35	30.2356	-84.3015	Dissolved Oxygen	mg/L
Combined	Combined2018-117	117	PH	2018	7.13	30.2356	-84.3015	pH	Scale
Combined	Combined2019-117	117	PH	2019	7.61	30.2356	-84.3015	pH	Scale
Combined	Combined2015-117	117	SAL	2015	0.145742	30.2357	-84.3015	Salinity	pps
Combined	Combined2016-117	117	SAL	2016	0.13893	30.2356	-84.3019	Salinity	pps
Combined	Combined2017-117	117	SAL	2017	0.142857	30.2356	-84.3018	Salinity	pps
Combined	Combined2018-117	117	SAL	2018	0.103344	30.2356	-84.3015	Salinity	pps
Combined	Combined2019-117	117	SAL	2019	0.112883	30.2356	-84.3015	Salinity	pps
Combined	Combined2018-117	117	TEMP	2018	21.193	30.2356	-84.3015	Temperature	deg C
Combined	Combined2019-117	117	TEMP	2019	21.5	30.2356	-84.3015	Temperature	deg C
Combined	Combined2018-117	117	TN	2018	0.58	30.2356	-84.3015	Total Nitrogen	mg/L
Combined	Combined2019-117	117	TN	2019	0.426856	30.2356	-84.3015	Total Nitrogen	mg/L
Combined	Combined2018-117	117	TP	2018	0.03	30.2356	-84.3015	Total Phosphorus	mg/L
Combined	Combined2019-117	117	TP	2019	0.0254265	30.2356	-84.3015	Total Phosphorus	mg/L
Combined	Combined2015-119	119	CHLA	2015	2.22	30.0806	-84.2481	Chlorophyll a	ug/L
Combined	Combined2015-119	119	DO_MGL	2015	4.65	30.0806	-84.2481	Dissolved Oxygen	mg/L
Combined	Combined2015-119	119	ENTERO	2015	0	30.0806	-84.2481	Enterococci	MPN/100 ml
Combined	Combined2015-119	119	PH	2015	7.985	30.0806	-84.2481	pH	Scale
Combined	Combined2015-119	119	SAL	2015	26.65	30.0806	-84.2481	Salinity	pps
Combined	Combined2015-119	119	TEMP	2015	30.5	30.0806	-84.2481	Temperature	deg C
Combined	Combined2015-119	119	TN	2015	0.464	30.0806	-84.2481	Total Nitrogen	mg/L
Combined	Combined2015-119	119	TP	2015	0.0143	30.0806	-84.2481	Total Phosphorus	mg/L
Combined	Combined2015-120	120	CHLA	2015	2.32	30.1636	-84.2293	Chlorophyll a	ug/L
Combined	Combined2017-120	120	CHLA	2017	0.71	30.1761	-84.2429	Chlorophyll a	ug/L
Combined	Combined2018-120	120	CHLA	2018	0.91	30.2137	-84.2616	Chlorophyll a	ug/L
Combined	Combined2015-120	120	DO_MGL	2015	9.721	30.1636	-84.2293	Dissolved Oxygen	mg/L
Combined	Combined2018-120	120	DO_MGL	2018	4.28	30.2137	-84.2616	Dissolved Oxygen	mg/L
Combined	Combined2015-120	120	ENTERO	2015	600.174	30.1636	-84.2293	Enterococci	MPN/100 ml
Combined	Combined2015-120	120	PH	2015	8.455	30.1636	-84.2293	pH	Scale
Combined	Combined2018-120	120	PH	2018	7.7	30.2137	-84.2616	pH	Scale
Combined	Combined2015-120	120	SAL	2015	0.2	30.1636	-84.2293	Salinity	pps
Combined	Combined2018-120	120	SAL	2018	0.04	30.2137	-84.2616	Salinity	pps
Combined	Combined2015-120	120	TEMP	2015	26.1	30.1636	-84.2293	Temperature	deg C
Combined	Combined2018-120	120	TEMP	2018	21.5	30.2137	-84.2616	Temperature	deg C
Combined	Combined2015-120	120	TN	2015	0.399	30.1636	-84.2293	Total Nitrogen	mg/L
Combined	Combined2017-120	120	TN	2017	0.51	30.1761	-84.2429	Total Nitrogen	mg/L
Combined	Combined2018-120	120	TN	2018	0.55	30.2137	-84.2616	Total Nitrogen	mg/L
Combined	Combined2019-120	120	TN	2019	0.31633	30.1938	-84.2609	Total Nitrogen	mg/L
Combined	Combined2015-120	120	TP	2015	0.0295	30.1636	-84.2293	Total Phosphorus	mg/L
Combined	Combined2017-120	120	TP	2017	0.029	30.1761	-84.2429	Total Phosphorus	mg/L
Combined	Combined2018-120	120	TP	2018	0.029	30.2137	-84.2616	Total Phosphorus	mg/L
Combined	Combined2019-120	120	TP	2019	0.0254558	30.1938	-84.2609	Total Phosphorus	mg/L
Combined	Combined2018-122	122	CHLA	2018	4.47018	30.1209	-84.192	Chlorophyll a	ug/L
Combined	Combined2018-122	122	DO_MGL	2018	6.19651	30.1209	-84.192	Dissolved Oxygen	mg/L
Combined	Combined2018-122	122	ENTERO	2018	15.0258	30.1209	-84.192	Enterococci	MPN/100 ml
Combined	Combined2018-122	122	PH	2018	7.6604	30.1209	-84.192	pH	Scale
Combined	Combined2018-122	122	SAL	2018	2.87416	30.1209	-84.192	Salinity	pps
Combined	Combined2018-122	122	TEMP	2018	27.0618	30.1209	-84.192	Temperature	deg C
Combined	Combined2018-122	122	TN	2018	0.667323	30.1209	-84.192	Total Nitrogen	mg/L
Combined	Combined2018-122	122	TP	2018	0.0313845	30.1209	-84.192	Total Phosphorus	mg/L
Combined	Combined2017-123	123	CHLA	2017	1.2	30.2708	-84.1484	Chlorophyll a	ug/L
Combined	Combined2018-123	123	CHLA	2018	2	30.2708	-84.1484	Chlorophyll a	ug/L
Combined	Combined2017-123	123	DO_MGL	2017	2.6	30.2708	-84.1484	Dissolved Oxygen	mg/L
Combined	Combined2018-123	123	DO_MGL	2018	2.76	30.2708	-84.1484	Dissolved Oxygen	mg/L
Combined	Combined2017-123	123	PH	2017	6.9	30.2708	-84.1484	pH	Scale
Combined	Combined2018-123	123	PH	2018	7.4	30.2708	-84.1484	pH	Scale
Combined	Combined2017-123	123	SAL	2017	0.12	30.2708	-84.1484	Salinity	pps
Combined	Combined2018-123	123	SAL	2018	0.12	30.2708	-84.1484	Salinity	pps
Combined	Combined2017-123	123	TEMP	2017	21.5	30.2708	-84.1484	Temperature	deg C
Combined	Combined2018-123	123	TEMP	2018	21.61	30.2708	-84.1484	Temperature	deg C
Combined	Combined2017-123	123	TN	2017	0.35	30.2708	-84.1484	Total Nitrogen	mg/L
Combined	Combined2018-123	123	TN	2018	0.315	30.2708	-84.1484	Total Nitrogen	mg/L
Combined	Combined2017-123	123	TP	2017	0.047	30.2708	-84.1484	Total Phosphorus	mg/L
Combined	Combined2018-123	123	TP	2018	0.06	30.2708	-84.1484	Total Phosphorus	mg/L
Combined	Combined2015-127	127	CHLA	2015	2.78	29.9757	-84.1176	Chlorophyll a	ug/L
Combined	Combined2015-127	127	DO_MGL	2015	6.4	29.9757	-84.1176	Dissolved Oxygen	mg/L
Combined	Combined2015-127	127	ENTERO	2015	0	29.9757	-84.1176	Enterococci	MPN/100 ml
Combined	Combined2015-127	127	PH	2015	8.18	29.9757	-84.1176	pH	Scale
Combined	Combined2015-127	127	SAL	2015	32.1649	29.9757	-84.1176	Salinity	pps
Combined	Combined2015-127	127	TEMP	2015	30.8	29.9757	-84.1176	Temperature	deg C
Combined	Combined2015-127	127	TN	2015	0.234	29.9757	-84.1176	Total Nitrogen	mg/L
Combined	Combined2015-127	127	TP	2015	0.0113	29.9757	-84.1176	Total Phosphorus	mg/L

## Sheet: FWIN Composite Site Data
survey_type	siteID	hex_id	parameter	actyear	result	lat	lon	cond	param_lbl	rsltunit
FWIN	FWIN2015-2	2	CHLA	2015	4.4651	30.3258	-87.4358	Moderate	Chlorophyll a	ug/L
FWIN	FWIN2016-2	2	CHLA	2016	5.91288	30.3229	-87.4369	Moderate	Chlorophyll a	ug/L
FWIN	FWIN2017-2	2	CHLA	2017	5.42532	30.3238	-87.4359	Moderate	Chlorophyll a	ug/L
FWIN	FWIN2018-2	2	CHLA	2018	2	30.3223	-87.4356	Moderate	Chlorophyll a	ug/L
FWIN	FWIN2019-2	2	CHLA	2019	4.76364	30.3321	-87.4472	Moderate	Chlorophyll a	ug/L
FWIN	FWIN2015-2	2	DO_MGL	2015	4.77533	30.3258	-87.4358	Low	Dissolved Oxygen	mg/L
FWIN	FWIN2016-2	2	DO_MGL	2016	5.4842	30.3229	-87.4369	Low	Dissolved Oxygen	mg/L
FWIN	FWIN2017-2	2	DO_MGL	2017	6.05046	30.3238	-87.4359	Moderate	Dissolved Oxygen	mg/L
FWIN	FWIN2018-2	2	DO_MGL	2018	5.88064	30.3223	-87.4356	Moderate	Dissolved Oxygen	mg/L
FWIN	FWIN2019-2	2	DO_MGL	2019	7.15375	30.3321	-87.4472	High	Dissolved Oxygen	mg/L
FWIN	FWIN2015-2	2	ENTERO	2015	4.45709	30.3258	-87.4358	Low	Enterococci	MPN/100 ml
FWIN	FWIN2016-2	2	ENTERO	2016	21.2532	30.3229	-87.4369	High	Enterococci	MPN/100 ml
FWIN	FWIN2017-2	2	ENTERO	2017	10.8706	30.3238	-87.4359	Moderate	Enterococci	MPN/100 ml
FWIN	FWIN2018-2	2	ENTERO	2018	24.2969	30.3223	-87.4356	High	Enterococci	MPN/100 ml
FWIN	FWIN2019-2	2	ENTERO	2019	7.07107	30.3321	-87.4472	Moderate	Enterococci	MPN/100 ml
FWIN	FWIN2015-2	2	PH	2015	7.84729	30.3258	-87.4358	Moderate	pH	Scale
FWIN	FWIN2016-2	2	PH	2016	7.9194	30.3229	-87.4369	Moderate	pH	Scale
FWIN	FWIN2017-2	2	PH	2017	7.002	30.3238	-87.4359	Low	pH	Scale
FWIN	FWIN2018-2	2	PH	2018	7.8306	30.3223	-87.4356	Moderate	pH	Scale
FWIN	FWIN2019-2	2	PH	2019	7.82973	30.3321	-87.4472	Moderate	pH	Scale
FWIN	FWIN2015-2	2	SAL	2015	21.7564	30.3258	-87.4358	High	Salinity	pps
FWIN	FWIN2016-2	2	SAL	2016	21.0892	30.3229	-87.4369	Moderate	Salinity	pps
FWIN	FWIN2017-2	2	SAL	2017	4.49348	30.3238	-87.4359	Moderate	Salinity	pps
FWIN	FWIN2018-2	2	SAL	2018	12.3582	30.3223	-87.4356	Moderate	Salinity	pps
FWIN	FWIN2019-2	2	SAL	2019	14.5538	30.3321	-87.4472	Moderate	Salinity	pps
FWIN	FWIN2015-2	2	TEMP	2015	29.6136	30.3258	-87.4358	Moderate	Temperature	deg C
FWIN	FWIN2016-2	2	TEMP	2016	29.0897	30.3229	-87.4369	Moderate	Temperature	deg C
FWIN	FWIN2017-2	2	TEMP	2017	27.9522	30.3238	-87.4359	Low	Temperature	deg C
FWIN	FWIN2018-2	2	TEMP	2018	32.0203	30.3223	-87.4356	High	Temperature	deg C
FWIN	FWIN2019-2	2	TEMP	2019	30.5851	30.3321	-87.4472	Moderate	Temperature	deg C
FWIN	FWIN2015-2	2	TN	2015	0.513551	30.3258	-87.4358	High	Total Nitrogen	mg/L
FWIN	FWIN2016-2	2	TN	2016	0.464	30.3229	-87.4369	Moderate	Total Nitrogen	mg/L
FWIN	FWIN2017-2	2	TN	2017	0.537163	30.3238	-87.4359	High	Total Nitrogen	mg/L
FWIN	FWIN2018-2	2	TN	2018	0.695	30.3223	-87.4356	High	Total Nitrogen	mg/L
FWIN	FWIN2019-2	2	TN	2019	0.377964	30.3321	-87.4472	Moderate	Total Nitrogen	mg/L
FWIN	FWIN2015-2	2	TP	2015	0.0234988	30.3258	-87.4358	Moderate	Total Phosphorus	mg/L
FWIN	FWIN2016-2	2	TP	2016	0.0184866	30.3229	-87.4369	Moderate	Total Phosphorus	mg/L
FWIN	FWIN2017-2	2	TP	2017	0.0160346	30.3238	-87.4359	Moderate	Total Phosphorus	mg/L
FWIN	FWIN2018-2	2	TP	2018	0.011	30.3223	-87.4356	Low	Total Phosphorus	mg/L
FWIN	FWIN2019-2	2	TP	2019	0.0137477	30.3321	-87.4472	Moderate	Total Phosphorus	mg/L
FWIN	FWIN2015-3	3	CHLA	2015	8.57002	30.4755	-87.4245	High	Chlorophyll a	ug/L
FWIN	FWIN2016-3	3	CHLA	2016	17.1092	30.462	-87.4136	High	Chlorophyll a	ug/L
FWIN	FWIN2017-3	3	CHLA	2017	0.85	30.5023	-87.4359	Low	Chlorophyll a	ug/L
FWIN	FWIN2015-3	3	DO_MGL	2015	6.69513	30.4755	-87.4245	Moderate	Dissolved Oxygen	mg/L
FWIN	FWIN2016-3	3	DO_MGL	2016	7.53917	30.462	-87.4136	High	Dissolved Oxygen	mg/L
FWIN	FWIN2017-3	3	DO_MGL	2017	6.2	30.5023	-87.4359	Moderate	Dissolved Oxygen	mg/L
FWIN	FWIN2017-3	3	ENTERO	2017	5	30.5023	-87.4359	Low	Enterococci	MPN/100 ml
FWIN	FWIN2015-3	3	PH	2015	7.11357	30.4755	-87.4245	Low	pH	Scale
FWIN	FWIN2016-3	3	PH	2016	6.65237	30.462	-87.4136	Low	pH	Scale
FWIN	FWIN2017-3	3	PH	2017	6.1	30.5023	-87.4359	Low	pH	Scale
FWIN	FWIN2015-3	3	SAL	2015	2.09449	30.4755	-87.4245	Moderate	Salinity	pps
FWIN	FWIN2016-3	3	SAL	2016	2.00622	30.462	-87.4136	Moderate	Salinity	pps
FWIN	FWIN2017-3	3	SAL	2017	0.04	30.5023	-87.4359	Low	Salinity	pps
FWIN	FWIN2015-3	3	TEMP	2015	28.2517	30.4755	-87.4245	Low	Temperature	deg C
FWIN	FWIN2016-3	3	TEMP	2016	28.8804	30.462	-87.4136	Moderate	Temperature	deg C
FWIN	FWIN2017-3	3	TEMP	2017	24.4	30.5023	-87.4359	Low	Temperature	deg C
FWIN	FWIN2015-3	3	TN	2015	0.577143	30.4755	-87.4245	High	Total Nitrogen	mg/L
FWIN	FWIN2016-3	3	TN	2016	0.602547	30.462	-87.4136	High	Total Nitrogen	mg/L
FWIN	FWIN2017-3	3	TN	2017	0.54	30.5023	-87.4359	High	Total Nitrogen	mg/L
FWIN	FWIN2015-3	3	TP	2015	0.0181757	30.4755	-87.4245	Moderate	Total Phosphorus	mg/L
FWIN	FWIN2016-3	3	TP	2016	0.0225388	30.462	-87.4136	Moderate	Total Phosphorus	mg/L
FWIN	FWIN2017-3	3	TP	2017	0.015	30.5023	-87.4359	Moderate	Total Phosphorus	mg/L
FWIN	FWIN2016-4	4	CHLA	2016	4.1	30.3087	-87.4113	Moderate	Chlorophyll a	ug/L
FWIN	FWIN2016-4	4	DO_MGL	2016	6.3498	30.3087	-87.4113	Moderate	Dissolved Oxygen	mg/L
FWIN	FWIN2016-4	4	PH	2016	8.1	30.3087	-87.4113	High	pH	Scale
FWIN	FWIN2016-4	4	SAL	2016	25.6951	30.3087	-87.4113	High	Salinity	pps
FWIN	FWIN2016-4	4	TEMP	2016	30	30.3087	-87.4113	Moderate	Temperature	deg C
FWIN	FWIN2016-4	4	TP	2016	0.0164317	30.3087	-87.4113	Moderate	Total Phosphorus	mg/L
FWIN	FWIN2015-5	5	CHLA	2015	9.23804	30.4363	-87.3841	High	Chlorophyll a	ug/L
FWIN	FWIN2016-5	5	CHLA	2016	7.09779	30.4473	-87.3845	High	Chlorophyll a	ug/L
FWIN	FWIN2017-5	5	CHLA	2017	12.7549	30.422	-87.3774	High	Chlorophyll a	ug/L
FWIN	FWIN2018-5	5	CHLA	2018	7.77797	30.4225	-87.3751	High	Chlorophyll a	ug/L
FWIN	FWIN2019-5	5	CHLA	2019	6.20435	30.4252	-87.3736	Moderate	Chlorophyll a	ug/L
FWIN	FWIN2015-5	5	DO_MGL	2015	7.2601	30.4363	-87.3841	High	Dissolved Oxygen	mg/L
FWIN	FWIN2016-5	5	DO_MGL	2016	6.61847	30.4473	-87.3845	Moderate	Dissolved Oxygen	mg/L
FWIN	FWIN2017-5	5	DO_MGL	2017	6.011	30.422	-87.3774	Moderate	Dissolved Oxygen	mg/L
FWIN	FWIN2018-5	5	DO_MGL	2018	6.79001	30.4225	-87.3751	Moderate	Dissolved Oxygen	mg/L
FWIN	FWIN2019-5	5	DO_MGL	2019	6.90705	30.4252	-87.3736	Moderate	Dissolved Oxygen	mg/L
FWIN	FWIN2017-5	5	ENTERO	2017	8.40896	30.422	-87.3774	Moderate	Enterococci	MPN/100 ml
FWIN	FWIN2018-5	5	ENTERO	2018	11.0801	30.4225	-87.3751	Moderate	Enterococci	MPN/100 ml
FWIN	FWIN2019-5	5	ENTERO	2019	13.2166	30.4252	-87.3736	Moderate	Enterococci	MPN/100 ml
FWIN	FWIN2015-5	5	PH	2015	7.81125	30.4363	-87.3841	Moderate	pH	Scale
FWIN	FWIN2016-5	5	PH	2016	6.55305	30.4473	-87.3845	Low	pH	Scale
FWIN	FWIN2017-5	5	PH	2017	6.83019	30.422	-87.3774	Low	pH	Scale
FWIN	FWIN2018-5	5	PH	2018	7.47017	30.4225	-87.3751	Low	pH	Scale
FWIN	FWIN2019-5	5	PH	2019	7.29579	30.4252	-87.3736	Low	pH	Scale
FWIN	FWIN2015-5	5	SAL	2015	7.48057	30.4363	-87.3841	Moderate	Salinity	pps
FWIN	FWIN2016-5	5	SAL	2016	1.8347	30.4473	-87.3845	Moderate	Salinity	pps
FWIN	FWIN2017-5	5	SAL	2017	1.1806	30.422	-87.3774	Moderate	Salinity	pps
FWIN	FWIN2018-5	5	SAL	2018	4.2783	30.4225	-87.3751	Moderate	Salinity	pps
FWIN	FWIN2019-5	5	SAL	2019	5.44619	30.4252	-87.3736	Moderate	Salinity	pps
FWIN	FWIN2015-5	5	TEMP	2015	28.8772	30.4363	-87.3841	Moderate	Temperature	deg C
FWIN	FWIN2016-5	5	TEMP	2016	28.9654	30.4473	-87.3845	Moderate	Temperature	deg C
FWIN	FWIN2017-5	5	TEMP	2017	28.4751	30.422	-87.3774	Low	Temperature	deg C
FWIN	FWIN2018-5	5	TEMP	2018	30.2325	30.4225	-87.3751	Moderate	Temperature	deg C
FWIN	FWIN2019-5	5	TEMP	2019	30.2229	30.4252	-87.3736	Moderate	Temperature	deg C
FWIN	FWIN2015-5	5	TN	2015	0.596712	30.4363	-87.3841	High	Total Nitrogen	mg/L
FWIN	FWIN2016-5	5	TN	2016	0.639727	30.4473	-87.3845	High	Total Nitrogen	mg/L
FWIN	FWIN2017-5	5	TN	2017	0.462	30.422	-87.3774	Moderate	Total Nitrogen	mg/L
FWIN	FWIN2018-5	5	TN	2018	0.441145	30.4225	-87.3751	Moderate	Total Nitrogen	mg/L
FWIN	FWIN2019-5	5	TN	2019	0.378269	30.4252	-87.3736	Moderate	Total Nitrogen	mg/L
FWIN	FWIN2015-5	5	TP	2015	0.0258167	30.4363	-87.3841	Moderate	Total Phosphorus	mg/L
FWIN	FWIN2016-5	5	TP	2016	0.0204939	30.4473	-87.3845	Moderate	Total Phosphorus	mg/L
FWIN	FWIN2017-5	5	TP	2017	0.0132077	30.422	-87.3774	Moderate	Total Phosphorus	mg/L
FWIN	FWIN2018-5	5	TP	2018	0.0129814	30.4225	-87.3751	Low	Total Phosphorus	mg/L
FWIN	FWIN2019-5	5	TP	2019	0.0121966	30.4252	-87.3736	Low	Total Phosphorus	mg/L
FWIN	FWIN2015-6	6	DO_MGL	2015	5.18266	30.3624	-87.3449	Low	Dissolved Oxygen	mg/L
FWIN	FWIN2016-6	6	DO_MGL	2016	5.89746	30.3624	-87.3449	Moderate	Dissolved Oxygen	mg/L
FWIN	FWIN2017-6	6	DO_MGL	2017	4.57275	30.3624	-87.3449	Low	Dissolved Oxygen	mg/L
FWIN	FWIN2018-6	6	DO_MGL	2018	5.14649	30.3622	-87.3449	Low	Dissolved Oxygen	mg/L
FWIN	FWIN2019-6	6	DO_MGL	2019	3.82	30.3622	-87.3449	Low	Dissolved Oxygen	mg/L
FWIN	FWIN2015-6	6	PH	2015	7.24845	30.3624	-87.3449	Low	pH	Scale
FWIN	FWIN2016-6	6	PH	2016	6.7277	30.3624	-87.3449	Low	pH	Scale
FWIN	FWIN2017-6	6	PH	2017	6.69328	30.3624	-87.3449	Low	pH	Scale
FWIN	FWIN2018-6	6	PH	2018	6.69722	30.3622	-87.3449	Low	pH	Scale
FWIN	FWIN2019-6	6	PH	2019	6.86325	30.3622	-87.3449	Low	pH	Scale
FWIN	FWIN2015-6	6	SAL	2015	16.0646	30.3624	-87.3449	Moderate	Salinity	pps
FWIN	FWIN2016-6	6	SAL	2016	11.049	30.3624	-87.3449	Moderate	Salinity	pps
FWIN	FWIN2017-6	6	SAL	2017	7.67398	30.3624	-87.3449	Moderate	Salinity	pps
FWIN	FWIN2018-6	6	SAL	2018	1.18025	30.3622	-87.3449	Moderate	Salinity	pps
FWIN	FWIN2019-6	6	SAL	2019	15.2179	30.3622	-87.3449	Moderate	Salinity	pps
FWIN	FWIN2015-6	6	TEMP	2015	30.9247	30.3624	-87.3449	Moderate	Temperature	deg C
FWIN	FWIN2016-6	6	TEMP	2016	31.2094	30.3624	-87.3449	High	Temperature	deg C
FWIN	FWIN2017-6	6	TEMP	2017	30.1934	30.3624	-87.3449	Moderate	Temperature	deg C
FWIN	FWIN2018-6	6	TEMP	2018	28.3825	30.3622	-87.3449	Low	Temperature	deg C
FWIN	FWIN2019-6	6	TEMP	2019	33.1382	30.3622	-87.3449	High	Temperature	deg C
FWIN	FWIN2015-6	6	TN	2015	0.401	30.3624	-87.3449	Moderate	Total Nitrogen	mg/L
FWIN	FWIN2016-6	6	TN	2016	0.378325	30.3624	-87.3449	Moderate	Total Nitrogen	mg/L
FWIN	FWIN2017-6	6	TN	2017	0.336993	30.3624	-87.3449	Moderate	Total Nitrogen	mg/L
FWIN	FWIN2018-6	6	TN	2018	0.595893	30.3622	-87.3449	High	Total Nitrogen	mg/L
FWIN	FWIN2019-6	6	TN	2019	0.333317	30.3622	-87.3449	Moderate	Total Nitrogen	mg/L
FWIN	FWIN2015-6	6	TP	2015	0.0193391	30.3624	-87.3449	Moderate	Total Phosphorus	mg/L
FWIN	FWIN2016-6	6	TP	2016	0.0178885	30.3624	-87.3449	Moderate	Total Phosphorus	mg/L
FWIN	FWIN2017-6	6	TP	2017	0.0134164	30.3624	-87.3449	Moderate	Total Phosphorus	mg/L
FWIN	FWIN2018-6	6	TP	2018	0.0187083	30.3622	-87.3449	Moderate	Total Phosphorus	mg/L
FWIN	FWIN2019-6	6	TP	2019	0.017	30.3622	-87.3449	Moderate	Total Phosphorus	mg/L
FWIN	FWIN2015-7	7	CHLA	2015	9.72204	30.453	-87.3633	High	Chlorophyll a	ug/L
FWIN	FWIN2016-7	7	CHLA	2016	6.72824	30.4548	-87.3657	High	Chlorophyll a	ug/L
FWIN	FWIN2017-7	7	CHLA	2017	21.166	30.4537	-87.3652	High	Chlorophyll a	ug/L
FWIN	FWIN2018-7	7	CHLA	2018	11	30.4533	-87.3749	High	Chlorophyll a	ug/L
FWIN	FWIN2019-7	7	CHLA	2019	2.4	30.4529	-87.3785	Moderate	Chlorophyll a	ug/L
FWIN	FWIN2015-7	7	DO_MGL	2015	6.54891	30.453	-87.3633	Moderate	Dissolved Oxygen	mg/L
FWIN	FWIN2016-7	7	DO_MGL	2016	5.4379	30.4548	-87.3657	Low	Dissolved Oxygen	mg/L
FWIN	FWIN2017-7	7	DO_MGL	2017	3.65212	30.4537	-87.3652	Low	Dissolved Oxygen	mg/L
FWIN	FWIN2018-7	7	DO_MGL	2018	7.17011	30.4533	-87.3749	High	Dissolved Oxygen	mg/L
FWIN	FWIN2019-7	7	DO_MGL	2019	5.85	30.4529	-87.3785	Low	Dissolved Oxygen	mg/L
FWIN	FWIN2015-7	7	ENTERO	2015	4.18277	30.453	-87.3633	Low	Enterococci	MPN/100 ml
FWIN	FWIN2016-7	7	ENTERO	2016	9.58284	30.4548	-87.3657	Moderate	Enterococci	MPN/100 ml
FWIN	FWIN2017-7	7	ENTERO	2017	5	30.4537	-87.3652	Low	Enterococci	MPN/100 ml
FWIN	FWIN2018-7	7	ENTERO	2018	14.3178	30.4533	-87.3749	Moderate	Enterococci	MPN/100 ml
FWIN	FWIN2015-7	7	PH	2015	7.7715	30.453	-87.3633	Moderate	pH	Scale
FWIN	FWIN2016-7	7	PH	2016	7.30557	30.4548	-87.3657	Low	pH	Scale
FWIN	FWIN2017-7	7	PH	2017	6.74581	30.4537	-87.3652	Low	pH	Scale
FWIN	FWIN2018-7	7	PH	2018	7.41308	30.4533	-87.3749	Low	pH	Scale
FWIN	FWIN2019-7	7	PH	2019	7.12	30.4529	-87.3785	Low	pH	Scale
FWIN	FWIN2015-7	7	SAL	2015	8.74528	30.453	-87.3633	Moderate	Salinity	pps
FWIN	FWIN2016-7	7	SAL	2016	4.88723	30.4548	-87.3657	Moderate	Salinity	pps
FWIN	FWIN2017-7	7	SAL	2017	2.18856	30.4537	-87.3652	Moderate	Salinity	pps
FWIN	FWIN2018-7	7	SAL	2018	5.59598	30.4533	-87.3749	Moderate	Salinity	pps
FWIN	FWIN2019-7	7	SAL	2019	3.08	30.4529	-87.3785	Moderate	Salinity	pps
FWIN	FWIN2015-7	7	TEMP	2015	29.0467	30.453	-87.3633	Moderate	Temperature	deg C
FWIN	FWIN2016-7	7	TEMP	2016	29.41	30.4548	-87.3657	Moderate	Temperature	deg C
FWIN	FWIN2017-7	7	TEMP	2017	27.0456	30.4537	-87.3652	Low	Temperature	deg C
FWIN	FWIN2018-7	7	TEMP	2018	29.4786	30.4533	-87.3749	Moderate	Temperature	deg C
FWIN	FWIN2019-7	7	TEMP	2019	28.2	30.4529	-87.3785	Low	Temperature	deg C
FWIN	FWIN2015-7	7	TN	2015	0.620859	30.453	-87.3633	High	Total Nitrogen	mg/L
FWIN	FWIN2016-7	7	TN	2016	0.67456	30.4548	-87.3657	High	Total Nitrogen	mg/L
FWIN	FWIN2017-7	7	TN	2017	0.71726	30.4537	-87.3652	High	Total Nitrogen	mg/L
FWIN	FWIN2018-7	7	TN	2018	0.423	30.4533	-87.3749	Moderate	Total Nitrogen	mg/L
FWIN	FWIN2019-7	7	TN	2019	0.411	30.4529	-87.3785	Moderate	Total Nitrogen	mg/L
FWIN	FWIN2015-7	7	TP	2015	0.0508351	30.453	-87.3633	High	Total Phosphorus	mg/L
FWIN	FWIN2016-7	7	TP	2016	0.0328329	30.4548	-87.3657	High	Total Phosphorus	mg/L
FWIN	FWIN2017-7	7	TP	2017	0.0253984	30.4537	-87.3652	Moderate	Total Phosphorus	mg/L
FWIN	FWIN2018-7	7	TP	2018	0.016	30.4533	-87.3749	Moderate	Total Phosphorus	mg/L
FWIN	FWIN2019-7	7	TP	2019	0.016	30.4529	-87.3785	Moderate	Total Phosphorus	mg/L
FWIN	FWIN2016-8	8	CHLA	2016	12.8724	30.4043	-87.2609	High	Chlorophyll a	ug/L
FWIN	FWIN2017-8	8	CHLA	2017	11.3548	30.3846	-87.278	High	Chlorophyll a	ug/L
FWIN	FWIN2018-8	8	CHLA	2018	5.2	30.3717	-87.2892	Moderate	Chlorophyll a	ug/L
FWIN	FWIN2019-8	8	CHLA	2019	5.74686	30.3813	-87.281	Moderate	Chlorophyll a	ug/L
FWIN	FWIN2015-8	8	DO_MGL	2015	6.30809	30.4043	-87.2609	Moderate	Dissolved Oxygen	mg/L
FWIN	FWIN2016-8	8	DO_MGL	2016	6.92184	30.4043	-87.2609	Moderate	Dissolved Oxygen	mg/L
FWIN	FWIN2017-8	8	DO_MGL	2017	7.23407	30.3846	-87.278	High	Dissolved Oxygen	mg/L
FWIN	FWIN2018-8	8	DO_MGL	2018	7.30099	30.3717	-87.2892	High	Dissolved Oxygen	mg/L
FWIN	FWIN2019-8	8	DO_MGL	2019	6.58195	30.3813	-87.281	Moderate	Dissolved Oxygen	mg/L
FWIN	FWIN2015-8	8	ENTERO	2015	34.7952	30.4043	-87.2609	High	Enterococci	MPN/100 ml
FWIN	FWIN2016-8	8	ENTERO	2016	24.98	30.4043	-87.2609	High	Enterococci	MPN/100 ml
FWIN	FWIN2017-8	8	ENTERO	2017	9.17451	30.3846	-87.278	Moderate	Enterococci	MPN/100 ml
FWIN	FWIN2018-8	8	ENTERO	2018	5	30.3717	-87.2892	Low	Enterococci	MPN/100 ml
FWIN	FWIN2019-8	8	ENTERO	2019	8.72327	30.3813	-87.281	Moderate	Enterococci	MPN/100 ml
FWIN	FWIN2015-8	8	PH	2015	7.69838	30.4043	-87.2609	Moderate	pH	Scale
FWIN	FWIN2016-8	8	PH	2016	7.61402	30.4043	-87.2609	Moderate	pH	Scale
FWIN	FWIN2017-8	8	PH	2017	7.23843	30.3846	-87.278	Low	pH	Scale
FWIN	FWIN2018-8	8	PH	2018	8.05109	30.3717	-87.2892	Moderate	pH	Scale
FWIN	FWIN2019-8	8	PH	2019	7.81566	30.3813	-87.281	Moderate	pH	Scale
FWIN	FWIN2015-8	8	SAL	2015	16.6055	30.4043	-87.2609	Moderate	Salinity	pps
FWIN	FWIN2016-8	8	SAL	2016	7.29601	30.4043	-87.2609	Moderate	Salinity	pps
FWIN	FWIN2017-8	8	SAL	2017	5.92016	30.3846	-87.278	Moderate	Salinity	pps
FWIN	FWIN2018-8	8	SAL	2018	16.8569	30.3717	-87.2892	Moderate	Salinity	pps
FWIN	FWIN2019-8	8	SAL	2019	21.7377	30.3813	-87.281	High	Salinity	pps
FWIN	FWIN2015-8	8	TEMP	2015	29.1998	30.4043	-87.2609	Moderate	Temperature	deg C
FWIN	FWIN2016-8	8	TEMP	2016	29.4299	30.4043	-87.2609	Moderate	Temperature	deg C
FWIN	FWIN2017-8	8	TEMP	2017	28.5432	30.3846	-87.278	Low	Temperature	deg C
FWIN	FWIN2018-8	8	TEMP	2018	29.9463	30.3717	-87.2892	Moderate	Temperature	deg C
FWIN	FWIN2019-8	8	TEMP	2019	30.7826	30.3813	-87.281	Moderate	Temperature	deg C
FWIN	FWIN2015-8	8	TN	2015	0.647565	30.4043	-87.2609	High	Total Nitrogen	mg/L
FWIN	FWIN2016-8	8	TN	2016	0.758712	30.4043	-87.2609	High	Total Nitrogen	mg/L
FWIN	FWIN2017-8	8	TN	2017	0.550463	30.3846	-87.278	High	Total Nitrogen	mg/L
FWIN	FWIN2018-8	8	TN	2018	0.394	30.3717	-87.2892	Moderate	Total Nitrogen	mg/L
FWIN	FWIN2019-8	8	TN	2019	0.294401	30.3813	-87.281	Low	Total Nitrogen	mg/L
FWIN	FWIN2015-8	8	TP	2015	0.0301119	30.4043	-87.2609	High	Total Phosphorus	mg/L
FWIN	FWIN2016-8	8	TP	2016	0.030579	30.4043	-87.2609	High	Total Phosphorus	mg/L
FWIN	FWIN2017-8	8	TP	2017	0.0218781	30.3846	-87.278	Moderate	Total Phosphorus	mg/L
FWIN	FWIN2018-8	8	TP	2018	0.008	30.3717	-87.2892	Low	Total Phosphorus	mg/L
FWIN	FWIN2019-10	10	CHLA	2019	18.0278	30.452	-87.2003	High	Chlorophyll a	ug/L
FWIN	FWIN2019-10	10	TN	2019	0.869828	30.452	-87.2003	High	Total Nitrogen	mg/L
FWIN	FWIN2019-10	10	TP	2019	0.0287228	30.452	-87.2003	High	Total Phosphorus	mg/L
FWIN	FWIN2015-12	12	CHLA	2015	2.89137	30.371	-87.1779	Moderate	Chlorophyll a	ug/L
FWIN	FWIN2016-12	12	CHLA	2016	3.26013	30.3813	-87.1713	Moderate	Chlorophyll a	ug/L
FWIN	FWIN2017-12	12	CHLA	2017	6.16809	30.4102	-87.1956	Moderate	Chlorophyll a	ug/L
FWIN	FWIN2018-12	12	CHLA	2018	4.01043	30.4195	-87.1957	Moderate	Chlorophyll a	ug/L
FWIN	FWIN2019-12	12	CHLA	2019	8.03027	30.4165	-87.1962	High	Chlorophyll a	ug/L
FWIN	FWIN2015-12	12	DO_MGL	2015	5.19615	30.371	-87.1779	Low	Dissolved Oxygen	mg/L
FWIN	FWIN2016-12	12	DO_MGL	2016	7.28265	30.3813	-87.1713	High	Dissolved Oxygen	mg/L
FWIN	FWIN2017-12	12	DO_MGL	2017	6.79624	30.4102	-87.1956	Moderate	Dissolved Oxygen	mg/L
FWIN	FWIN2018-12	12	DO_MGL	2018	6.54928	30.4195	-87.1957	Moderate	Dissolved Oxygen	mg/L
FWIN	FWIN2019-12	12	DO_MGL	2019	6.24614	30.4165	-87.1962	Moderate	Dissolved Oxygen	mg/L
FWIN	FWIN2015-12	12	ENTERO	2015	4.75235	30.371	-87.1779	Low	Enterococci	MPN/100 ml
FWIN	FWIN2016-12	12	ENTERO	2016	1	30.3813	-87.1713	Low	Enterococci	MPN/100 ml
FWIN	FWIN2017-12	12	ENTERO	2017	8.23269	30.4102	-87.1956	Moderate	Enterococci	MPN/100 ml
FWIN	FWIN2018-12	12	ENTERO	2018	20.681	30.4195	-87.1957	High	Enterococci	MPN/100 ml
FWIN	FWIN2019-12	12	ENTERO	2019	29.2014	30.4165	-87.1962	High	Enterococci	MPN/100 ml
FWIN	FWIN2015-12	12	PH	2015	8	30.371	-87.1779	Moderate	pH	Scale
FWIN	FWIN2016-12	12	PH	2016	8.03576	30.3813	-87.1713	Moderate	pH	Scale
FWIN	FWIN2017-12	12	PH	2017	7.6922	30.4102	-87.1956	Moderate	pH	Scale
FWIN	FWIN2018-12	12	PH	2018	7.43599	30.4195	-87.1957	Low	pH	Scale
FWIN	FWIN2019-12	12	PH	2019	7.77449	30.4165	-87.1962	Moderate	pH	Scale
FWIN	FWIN2015-12	12	SAL	2015	21.5949	30.371	-87.1779	High	Salinity	pps
FWIN	FWIN2016-12	12	SAL	2016	16.0656	30.3813	-87.1713	Moderate	Salinity	pps
FWIN	FWIN2017-12	12	SAL	2017	9.31649	30.4102	-87.1956	Moderate	Salinity	pps
FWIN	FWIN2018-12	12	SAL	2018	14.1277	30.4195	-87.1957	Moderate	Salinity	pps
FWIN	FWIN2019-12	12	SAL	2019	15.6298	30.4165	-87.1962	Moderate	Salinity	pps
FWIN	FWIN2015-12	12	TEMP	2015	28.8825	30.371	-87.1779	Moderate	Temperature	deg C
FWIN	FWIN2016-12	12	TEMP	2016	30.2392	30.3813	-87.1713	Moderate	Temperature	deg C
FWIN	FWIN2017-12	12	TEMP	2017	28.0303	30.4102	-87.1956	Low	Temperature	deg C
FWIN	FWIN2018-12	12	TEMP	2018	27.9065	30.4195	-87.1957	Low	Temperature	deg C
FWIN	FWIN2019-12	12	TEMP	2019	30.1189	30.4165	-87.1962	Moderate	Temperature	deg C
FWIN	FWIN2015-12	12	TN	2015	0.36	30.371	-87.1779	Moderate	Total Nitrogen	mg/L
FWIN	FWIN2016-12	12	TN	2016	0.329782	30.3813	-87.1713	Moderate	Total Nitrogen	mg/L
FWIN	FWIN2017-12	12	TN	2017	0.390754	30.4102	-87.1956	Moderate	Total Nitrogen	mg/L
FWIN	FWIN2018-12	12	TN	2018	0.410465	30.4195	-87.1957	Moderate	Total Nitrogen	mg/L
FWIN	FWIN2019-12	12	TN	2019	0.414437	30.4165	-87.1962	Moderate	Total Nitrogen	mg/L
FWIN	FWIN2015-12	12	TP	2015	0.0187083	30.371	-87.1779	Moderate	Total Phosphorus	mg/L
FWIN	FWIN2016-12	12	TP	2016	0.0132761	30.3813	-87.1713	Moderate	Total Phosphorus	mg/L
FWIN	FWIN2017-12	12	TP	2017	0.0171455	30.4102	-87.1956	Moderate	Total Phosphorus	mg/L
FWIN	FWIN2018-12	12	TP	2018	0.015461	30.4195	-87.1957	Moderate	Total Phosphorus	mg/L
FWIN	FWIN2019-12	12	TP	2019	0.0240254	30.4165	-87.1962	Moderate	Total Phosphorus	mg/L
FWIN	FWIN2015-13	13	CHLA	2015	17.2337	30.5807	-87.1615	High	Chlorophyll a	ug/L
FWIN	FWIN2016-13	13	CHLA	2016	9.03877	30.5767	-87.2068	High	Chlorophyll a	ug/L
FWIN	FWIN2017-13	13	CHLA	2017	4.26957	30.5627	-87.1864	Moderate	Chlorophyll a	ug/L
FWIN	FWIN2018-13	13	CHLA	2018	4.6	30.5563	-87.2114	Moderate	Chlorophyll a	ug/L
FWIN	FWIN2019-13	13	CHLA	2019	5.13297	30.5563	-87.1556	Moderate	Chlorophyll a	ug/L
FWIN	FWIN2015-13	13	DO_MGL	2015	4.55752	30.5807	-87.1615	Low	Dissolved Oxygen	mg/L
FWIN	FWIN2016-13	13	DO_MGL	2016	5.33314	30.5767	-87.2068	Low	Dissolved Oxygen	mg/L
FWIN	FWIN2017-13	13	DO_MGL	2017	6.14574	30.5627	-87.1864	Moderate	Dissolved Oxygen	mg/L
FWIN	FWIN2018-13	13	DO_MGL	2018	5.97	30.5563	-87.2114	Moderate	Dissolved Oxygen	mg/L
FWIN	FWIN2019-13	13	DO_MGL	2019	3.3802	30.5563	-87.1556	Low	Dissolved Oxygen	mg/L
FWIN	FWIN2015-13	13	ENTERO	2015	7.80216	30.5807	-87.1615	Moderate	Enterococci	MPN/100 ml
FWIN	FWIN2016-13	13	ENTERO	2016	1	30.5767	-87.2068	Low	Enterococci	MPN/100 ml
FWIN	FWIN2017-13	13	ENTERO	2017	56.3375	30.5627	-87.1864	High	Enterococci	MPN/100 ml
FWIN	FWIN2019-13	13	ENTERO	2019	302.676	30.5563	-87.1556	High	Enterococci	MPN/100 ml
FWIN	FWIN2015-13	13	PH	2015	7.58	30.5807	-87.1615	Moderate	pH	Scale
FWIN	FWIN2016-13	13	PH	2016	6.4415	30.5767	-87.2068	Low	pH	Scale
FWIN	FWIN2017-13	13	PH	2017	6.3367	30.5627	-87.1864	Low	pH	Scale
FWIN	FWIN2018-13	13	PH	2018	7.02	30.5563	-87.2114	Low	pH	Scale
FWIN	FWIN2019-13	13	PH	2019	6.58693	30.5563	-87.1556	Low	pH	Scale
FWIN	FWIN2015-13	13	SAL	2015	7.1723	30.5807	-87.1615	Moderate	Salinity	pps
FWIN	FWIN2016-13	13	SAL	2016	0.283941	30.5767	-87.2068	Moderate	Salinity	pps
FWIN	FWIN2017-13	13	SAL	2017	0.327568	30.5627	-87.1864	Moderate	Salinity	pps
FWIN	FWIN2018-13	13	SAL	2018	0.19	30.5563	-87.2114	Moderate	Salinity	pps
FWIN	FWIN2019-13	13	SAL	2019	6.78058	30.5563	-87.1556	Moderate	Salinity	pps
FWIN	FWIN2015-13	13	TEMP	2015	29.5129	30.5807	-87.1615	Moderate	Temperature	deg C
FWIN	FWIN2016-13	13	TEMP	2016	27.6649	30.5767	-87.2068	Low	Temperature	deg C
FWIN	FWIN2017-13	13	TEMP	2017	26.2686	30.5627	-87.1864	Low	Temperature	deg C
FWIN	FWIN2018-13	13	TEMP	2018	28.79	30.5563	-87.2114	Moderate	Temperature	deg C
FWIN	FWIN2019-13	13	TEMP	2019	29.1875	30.5563	-87.1556	Moderate	Temperature	deg C
FWIN	FWIN2015-13	13	TN	2015	0.620239	30.5807	-87.1615	High	Total Nitrogen	mg/L
FWIN	FWIN2016-13	13	TN	2016	0.559874	30.5767	-87.2068	High	Total Nitrogen	mg/L
FWIN	FWIN2017-13	13	TN	2017	0.625905	30.5627	-87.1864	High	Total Nitrogen	mg/L
FWIN	FWIN2018-13	13	TN	2018	0.69	30.5563	-87.2114	High	Total Nitrogen	mg/L
FWIN	FWIN2019-13	13	TN	2019	0.62091	30.5563	-87.1556	High	Total Nitrogen	mg/L
FWIN	FWIN2015-13	13	TP	2015	0.040398	30.5807	-87.1615	High	Total Phosphorus	mg/L
FWIN	FWIN2016-13	13	TP	2016	0.0363622	30.5767	-87.2068	High	Total Phosphorus	mg/L
FWIN	FWIN2017-13	13	TP	2017	0.0402981	30.5627	-87.1864	High	Total Phosphorus	mg/L
FWIN	FWIN2018-13	13	TP	2018	0.0355	30.5563	-87.2114	High	Total Phosphorus	mg/L
FWIN	FWIN2019-13	13	TP	2019	0.0245796	30.5563	-87.1556	Moderate	Total Phosphorus	mg/L
FWIN	FWIN2015-14	14	CHLA	2015	4.41588	30.3273	-87.1804	Moderate	Chlorophyll a	ug/L
FWIN	FWIN2016-14	14	CHLA	2016	2.85307	30.3273	-87.1804	Moderate	Chlorophyll a	ug/L
FWIN	FWIN2017-14	14	CHLA	2017	3.3	30.3315	-87.1594	Moderate	Chlorophyll a	ug/L
FWIN	FWIN2015-14	14	DO_MGL	2015	6.49923	30.3273	-87.1804	Moderate	Dissolved Oxygen	mg/L
FWIN	FWIN2016-14	14	DO_MGL	2016	7.7	30.3273	-87.1804	High	Dissolved Oxygen	mg/L
FWIN	FWIN2017-14	14	DO_MGL	2017	7.05	30.3315	-87.1594	Moderate	Dissolved Oxygen	mg/L
FWIN	FWIN2015-14	14	ENTERO	2015	6.96446	30.3273	-87.1804	Moderate	Enterococci	MPN/100 ml
FWIN	FWIN2017-14	14	ENTERO	2017	5.83265	30.3315	-87.1594	Moderate	Enterococci	MPN/100 ml
FWIN	FWIN2018-14	14	ENTERO	2018	10.3236	30.3353	-87.1411	Moderate	Enterococci	MPN/100 ml
FWIN	FWIN2019-14	14	ENTERO	2019	13.9377	30.3353	-87.1411	Moderate	Enterococci	MPN/100 ml
FWIN	FWIN2015-14	14	PH	2015	7.94984	30.3273	-87.1804	Moderate	pH	Scale
FWIN	FWIN2016-14	14	PH	2016	8.19939	30.3273	-87.1804	High	pH	Scale
FWIN	FWIN2015-14	14	SAL	2015	22.8188	30.3273	-87.1804	High	Salinity	pps
FWIN	FWIN2016-14	14	SAL	2016	20.1246	30.3273	-87.1804	Moderate	Salinity	pps
FWIN	FWIN2017-14	14	SAL	2017	18.2	30.3315	-87.1594	Moderate	Salinity	pps
FWIN	FWIN2015-14	14	TEMP	2015	28.9105	30.3273	-87.1804	Moderate	Temperature	deg C
FWIN	FWIN2016-14	14	TEMP	2016	29.6	30.3273	-87.1804	Moderate	Temperature	deg C
FWIN	FWIN2017-14	14	TEMP	2017	28.1	30.3315	-87.1594	Low	Temperature	deg C
FWIN	FWIN2015-14	14	TN	2015	0.435	30.3273	-87.1804	Moderate	Total Nitrogen	mg/L
FWIN	FWIN2016-14	14	TN	2016	0.279886	30.3273	-87.1804	Low	Total Nitrogen	mg/L
FWIN	FWIN2017-14	14	TN	2017	0.335	30.3315	-87.1594	Moderate	Total Nitrogen	mg/L
FWIN	FWIN2015-14	14	TP	2015	0.0234521	30.3273	-87.1804	Moderate	Total Phosphorus	mg/L
FWIN	FWIN2016-14	14	TP	2016	0.0168819	30.3273	-87.1804	Moderate	Total Phosphorus	mg/L
FWIN	FWIN2017-14	14	TP	2017	0.019	30.3315	-87.1594	Moderate	Total Phosphorus	mg/L
FWIN	FWIN2016-15	15	CHLA	2016	8	30.4668	-87.122	High	Chlorophyll a	ug/L
FWIN	FWIN2019-15	15	CHLA	2019	9.88536	30.457	-87.1524	High	Chlorophyll a	ug/L
FWIN	FWIN2016-15	15	DO_MGL	2016	8.11	30.4668	-87.122	High	Dissolved Oxygen	mg/L
FWIN	FWIN2019-15	15	DO_MGL	2019	7.6	30.457	-87.1524	High	Dissolved Oxygen	mg/L
FWIN	FWIN2016-15	15	PH	2016	8.09	30.4668	-87.122	Moderate	pH	Scale
FWIN	FWIN2019-15	15	PH	2019	8.1	30.457	-87.1524	High	pH	Scale
FWIN	FWIN2016-15	15	SAL	2016	7.54	30.4668	-87.122	Moderate	Salinity	pps
FWIN	FWIN2019-15	15	SAL	2019	9.7	30.457	-87.1524	Moderate	Salinity	pps
FWIN	FWIN2016-15	15	TEMP	2016	31.5	30.4668	-87.122	High	Temperature	deg C
FWIN	FWIN2019-15	15	TEMP	2019	30.7	30.457	-87.1524	Moderate	Temperature	deg C
FWIN	FWIN2016-15	15	TN	2016	0.392	30.4668	-87.122	Moderate	Total Nitrogen	mg/L
FWIN	FWIN2019-15	15	TN	2019	0.588792	30.457	-87.1524	High	Total Nitrogen	mg/L
FWIN	FWIN2016-15	15	TP	2016	0.02	30.4668	-87.122	Moderate	Total Phosphorus	mg/L
FWIN	FWIN2019-15	15	TP	2019	0.0229552	30.457	-87.1524	Moderate	Total Phosphorus	mg/L
FWIN	FWIN2015-16	16	CHLA	2015	2.63249	30.3734	-87.0921	Moderate	Chlorophyll a	ug/L
FWIN	FWIN2016-16	16	CHLA	2016	3.50714	30.3734	-87.0921	Moderate	Chlorophyll a	ug/L
FWIN	FWIN2017-16	16	CHLA	2017	6.8542	30.3734	-87.0921	High	Chlorophyll a	ug/L
FWIN	FWIN2015-16	16	DO_MGL	2015	4.24264	30.3734	-87.0921	Low	Dissolved Oxygen	mg/L
FWIN	FWIN2016-16	16	DO_MGL	2016	5.7	30.3734	-87.0921	Low	Dissolved Oxygen	mg/L
FWIN	FWIN2017-16	16	DO_MGL	2017	8.23	30.3734	-87.0921	High	Dissolved Oxygen	mg/L
FWIN	FWIN2015-16	16	ENTERO	2015	4.04739	30.3734	-87.0921	Low	Enterococci	MPN/100 ml
FWIN	FWIN2017-16	16	ENTERO	2017	20	30.3734	-87.0921	Moderate	Enterococci	MPN/100 ml
FWIN	FWIN2015-16	16	PH	2015	7.74855	30.3734	-87.0921	Moderate	pH	Scale
FWIN	FWIN2016-16	16	PH	2016	7.89747	30.3734	-87.0921	Moderate	pH	Scale
FWIN	FWIN2017-16	16	PH	2017	8.1	30.3734	-87.0921	High	pH	Scale
FWIN	FWIN2015-16	16	SAL	2015	25.7579	30.3734	-87.0921	High	Salinity	pps
FWIN	FWIN2016-16	16	SAL	2016	22.7647	30.3734	-87.0921	High	Salinity	pps
FWIN	FWIN2017-16	16	SAL	2017	15.0532	30.3734	-87.0921	Moderate	Salinity	pps
FWIN	FWIN2015-16	16	TEMP	2015	29.2658	30.3734	-87.0921	Moderate	Temperature	deg C
FWIN	FWIN2016-16	16	TEMP	2016	29.4917	30.3734	-87.0921	Moderate	Temperature	deg C
FWIN	FWIN2017-16	16	TEMP	2017	27.7993	30.3734	-87.0921	Low	Temperature	deg C
FWIN	FWIN2016-16	16	TN	2016	0.345	30.3734	-87.0921	Moderate	Total Nitrogen	mg/L
FWIN	FWIN2017-16	16	TN	2017	0.502	30.3734	-87.0921	High	Total Nitrogen	mg/L
FWIN	FWIN2015-16	16	TP	2015	0.0169115	30.3734	-87.0921	Moderate	Total Phosphorus	mg/L
FWIN	FWIN2016-16	16	TP	2016	0.019799	30.3734	-87.0921	Moderate	Total Phosphorus	mg/L
FWIN	FWIN2017-16	16	TP	2017	0.0210238	30.3734	-87.0921	Moderate	Total Phosphorus	mg/L
FWIN	FWIN2016-17	17	CHLA	2016	9.5	30.5163	-87.1203	High	Chlorophyll a	ug/L
FWIN	FWIN2019-17	17	CHLA	2019	8.09033	30.5108	-87.1017	High	Chlorophyll a	ug/L
FWIN	FWIN2016-17	17	DO_MGL	2016	7.88	30.5163	-87.1203	High	Dissolved Oxygen	mg/L
FWIN	FWIN2019-17	17	DO_MGL	2019	5.80358	30.5108	-87.1017	Low	Dissolved Oxygen	mg/L
FWIN	FWIN2019-17	17	ENTERO	2019	14.3178	30.5108	-87.1017	Moderate	Enterococci	MPN/100 ml
FWIN	FWIN2016-17	17	PH	2016	8.05	30.5163	-87.1203	Moderate	pH	Scale
FWIN	FWIN2019-17	17	PH	2019	7.59089	30.5108	-87.1017	Moderate	pH	Scale
FWIN	FWIN2016-17	17	SAL	2016	10.3	30.5163	-87.1203	Moderate	Salinity	pps
FWIN	FWIN2019-17	17	SAL	2019	13.0778	30.5108	-87.1017	Moderate	Salinity	pps
FWIN	FWIN2016-17	17	TEMP	2016	32.1	30.5163	-87.1203	High	Temperature	deg C
FWIN	FWIN2019-17	17	TEMP	2019	30.0959	30.5108	-87.1017	Moderate	Temperature	deg C
FWIN	FWIN2016-17	17	TN	2016	0.452	30.5163	-87.1203	Moderate	Total Nitrogen	mg/L
FWIN	FWIN2019-17	17	TN	2019	0.39617	30.5108	-87.1017	Moderate	Total Nitrogen	mg/L
FWIN	FWIN2016-17	17	TP	2016	0.023	30.5163	-87.1203	Moderate	Total Phosphorus	mg/L
FWIN	FWIN2019-17	17	TP	2019	0.0244298	30.5108	-87.1017	Moderate	Total Phosphorus	mg/L
FWIN	FWIN2016-19	19	CHLA	2016	4.5	30.4275	-87.0543	Moderate	Chlorophyll a	ug/L
FWIN	FWIN2019-19	19	CHLA	2019	4.2	30.4275	-87.0543	Moderate	Chlorophyll a	ug/L
FWIN	FWIN2016-19	19	DO_MGL	2016	7.4	30.4275	-87.0543	High	Dissolved Oxygen	mg/L
FWIN	FWIN2019-19	19	DO_MGL	2019	7.6	30.4275	-87.0543	High	Dissolved Oxygen	mg/L
FWIN	FWIN2016-19	19	PH	2016	7.8	30.4275	-87.0543	Moderate	pH	Scale
FWIN	FWIN2019-19	19	PH	2019	8.1	30.4275	-87.0543	High	pH	Scale
FWIN	FWIN2016-19	19	SAL	2016	11.1	30.4275	-87.0543	Moderate	Salinity	pps
FWIN	FWIN2019-19	19	SAL	2019	10	30.4275	-87.0543	Moderate	Salinity	pps
FWIN	FWIN2016-19	19	TEMP	2016	31.7	30.4275	-87.0543	High	Temperature	deg C
FWIN	FWIN2019-19	19	TEMP	2019	30.8	30.4275	-87.0543	Moderate	Temperature	deg C
FWIN	FWIN2016-19	19	TN	2016	0.622	30.4275	-87.0543	High	Total Nitrogen	mg/L
FWIN	FWIN2019-19	19	TN	2019	0.317	30.4275	-87.0543	Moderate	Total Nitrogen	mg/L
FWIN	FWIN2016-19	19	TP	2016	0.014	30.4275	-87.0543	Moderate	Total Phosphorus	mg/L
FWIN	FWIN2019-19	19	TP	2019	0.021	30.4275	-87.0543	Moderate	Total Phosphorus	mg/L
FWIN	FWIN2015-20	20	CHLA	2015	0.893308	30.6052	-87.0566	Low	Chlorophyll a	ug/L
FWIN	FWIN2015-20	20	DO_MGL	2015	7.26559	30.6052	-87.0566	High	Dissolved Oxygen	mg/L
FWIN	FWIN2018-20	20	DO_MGL	2018	7.4	30.6052	-87.0566	High	Dissolved Oxygen	mg/L
FWIN	FWIN2019-20	20	DO_MGL	2019	7.49272	30.6052	-87.0566	High	Dissolved Oxygen	mg/L
FWIN	FWIN2015-20	20	PH	2015	6.78474	30.6052	-87.0566	Low	pH	Scale
FWIN	FWIN2018-20	20	PH	2018	6.2	30.6052	-87.0566	Low	pH	Scale
FWIN	FWIN2019-20	20	PH	2019	6.22085	30.6052	-87.0566	Low	pH	Scale
FWIN	FWIN2015-20	20	SAL	2015	0.0457886	30.6052	-87.0566	Low	Salinity	pps
FWIN	FWIN2018-20	20	SAL	2018	0.04	30.6052	-87.0566	Low	Salinity	pps
FWIN	FWIN2019-20	20	SAL	2019	0.0489898	30.6052	-87.0566	Low	Salinity	pps
FWIN	FWIN2015-20	20	TEMP	2015	23.4194	30.6052	-87.0566	Low	Temperature	deg C
FWIN	FWIN2018-20	20	TEMP	2018	24.5	30.6052	-87.0566	Low	Temperature	deg C
FWIN	FWIN2019-20	20	TEMP	2019	23.6981	30.6052	-87.0566	Low	Temperature	deg C
FWIN	FWIN2015-20	20	TN	2015	0.663476	30.6052	-87.0566	High	Total Nitrogen	mg/L
FWIN	FWIN2015-20	20	TP	2015	0.0109765	30.6052	-87.0566	Low	Total Phosphorus	mg/L
FWIN	FWIN2016-22	22	CHLA	2016	8.9	30.5025	-87.0268	High	Chlorophyll a	ug/L
FWIN	FWIN2017-22	22	CHLA	2017	5.5	30.5059	-87.0327	Moderate	Chlorophyll a	ug/L
FWIN	FWIN2019-22	22	CHLA	2019	4.53805	30.5054	-87.0318	Moderate	Chlorophyll a	ug/L
FWIN	FWIN2016-22	22	DO_MGL	2016	6.9	30.5025	-87.0268	Moderate	Dissolved Oxygen	mg/L
FWIN	FWIN2017-22	22	DO_MGL	2017	6.3	30.5059	-87.0327	Moderate	Dissolved Oxygen	mg/L
FWIN	FWIN2019-22	22	DO_MGL	2019	6.83999	30.5054	-87.0318	Moderate	Dissolved Oxygen	mg/L
FWIN	FWIN2017-22	22	ENTERO	2017	5	30.5059	-87.0327	Low	Enterococci	MPN/100 ml
FWIN	FWIN2019-22	22	ENTERO	2019	5	30.5054	-87.0318	Low	Enterococci	MPN/100 ml
FWIN	FWIN2016-22	22	PH	2016	7.5	30.5025	-87.0268	Low	pH	Scale
FWIN	FWIN2017-22	22	PH	2017	6.8	30.5059	-87.0327	Low	pH	Scale
FWIN	FWIN2019-22	22	PH	2019	7.66994	30.5054	-87.0318	Moderate	pH	Scale
FWIN	FWIN2016-22	22	SAL	2016	8.7	30.5025	-87.0268	Moderate	Salinity	pps
FWIN	FWIN2017-22	22	SAL	2017	9.6	30.5059	-87.0327	Moderate	Salinity	pps
FWIN	FWIN2019-22	22	SAL	2019	9.30194	30.5054	-87.0318	Moderate	Salinity	pps
FWIN	FWIN2016-22	22	TEMP	2016	31	30.5025	-87.0268	Moderate	Temperature	deg C
FWIN	FWIN2017-22	22	TEMP	2017	26.9	30.5059	-87.0327	Low	Temperature	deg C
FWIN	FWIN2019-22	22	TEMP	2019	29.9893	30.5054	-87.0318	Moderate	Temperature	deg C
FWIN	FWIN2016-22	22	TN	2016	0.342	30.5025	-87.0268	Moderate	Total Nitrogen	mg/L
FWIN	FWIN2017-22	22	TN	2017	0.472	30.5059	-87.0327	Moderate	Total Nitrogen	mg/L
FWIN	FWIN2019-22	22	TN	2019	0.363467	30.5054	-87.0318	Moderate	Total Nitrogen	mg/L
FWIN	FWIN2016-22	22	TP	2016	0.019	30.5025	-87.0268	Moderate	Total Phosphorus	mg/L
FWIN	FWIN2017-22	22	TP	2017	0.014	30.5059	-87.0327	Moderate	Total Phosphorus	mg/L
FWIN	FWIN2019-22	22	TP	2019	0.0111495	30.5054	-87.0318	Low	Total Phosphorus	mg/L
FWIN	FWIN2015-25	25	CHLA	2015	4.54753	30.3863	-86.8637	Moderate	Chlorophyll a	ug/L
FWIN	FWIN2016-25	25	CHLA	2016	3.11127	30.3884	-86.8638	Moderate	Chlorophyll a	ug/L
FWIN	FWIN2017-25	25	CHLA	2017	1.44914	30.3882	-86.8638	Low	Chlorophyll a	ug/L
FWIN	FWIN2015-25	25	DO_MGL	2015	5.93296	30.3863	-86.8637	Moderate	Dissolved Oxygen	mg/L
FWIN	FWIN2016-25	25	DO_MGL	2016	7	30.3884	-86.8638	Moderate	Dissolved Oxygen	mg/L
FWIN	FWIN2017-25	25	DO_MGL	2017	5.21	30.3882	-86.8638	Low	Dissolved Oxygen	mg/L
FWIN	FWIN2015-25	25	ENTERO	2015	6.28469	30.3863	-86.8637	Moderate	Enterococci	MPN/100 ml
FWIN	FWIN2016-25	25	ENTERO	2016	6.84103	30.3884	-86.8638	Moderate	Enterococci	MPN/100 ml
FWIN	FWIN2017-25	25	ENTERO	2017	5.9764	30.3882	-86.8638	Moderate	Enterococci	MPN/100 ml
FWIN	FWIN2018-25	25	ENTERO	2018	6.36865	30.392	-86.8639	Moderate	Enterococci	MPN/100 ml
FWIN	FWIN2019-25	25	ENTERO	2019	5.96433	30.3923	-86.8639	Moderate	Enterococci	MPN/100 ml
FWIN	FWIN2015-25	25	PH	2015	7.8	30.3863	-86.8637	Moderate	pH	Scale
FWIN	FWIN2016-25	25	PH	2016	7.74855	30.3884	-86.8638	Moderate	pH	Scale
FWIN	FWIN2017-25	25	PH	2017	7.8	30.3882	-86.8638	Moderate	pH	Scale
FWIN	FWIN2015-25	25	SAL	2015	24.594	30.3863	-86.8637	High	Salinity	pps
FWIN	FWIN2016-25	25	SAL	2016	18.6011	30.3884	-86.8638	Moderate	Salinity	pps
FWIN	FWIN2017-25	25	SAL	2017	19.6	30.3882	-86.8638	Moderate	Salinity	pps
FWIN	FWIN2015-25	25	TEMP	2015	28.7521	30.3863	-86.8637	Moderate	Temperature	deg C
FWIN	FWIN2016-25	25	TEMP	2016	28.4984	30.3884	-86.8638	Low	Temperature	deg C
FWIN	FWIN2017-25	25	TEMP	2017	28.0984	30.3882	-86.8638	Low	Temperature	deg C
FWIN	FWIN2016-25	25	TN	2016	0.372	30.3884	-86.8638	Moderate	Total Nitrogen	mg/L
FWIN	FWIN2017-25	25	TN	2017	0.328481	30.3882	-86.8638	Moderate	Total Nitrogen	mg/L
FWIN	FWIN2015-25	25	TP	2015	0.0189737	30.3863	-86.8637	Moderate	Total Phosphorus	mg/L
FWIN	FWIN2016-25	25	TP	2016	0.0132665	30.3884	-86.8638	Moderate	Total Phosphorus	mg/L
FWIN	FWIN2017-25	25	TP	2017	0.0164317	30.3882	-86.8638	Moderate	Total Phosphorus	mg/L
FWIN	FWIN2016-30	30	CHLA	2016	3.01993	30.4152	-86.6246	Moderate	Chlorophyll a	ug/L
FWIN	FWIN2015-30	30	DO_MGL	2015	4.41154	30.4135	-86.615	Low	Dissolved Oxygen	mg/L
FWIN	FWIN2016-30	30	DO_MGL	2016	6.80611	30.4152	-86.6246	Moderate	Dissolved Oxygen	mg/L
FWIN	FWIN2017-30	30	DO_MGL	2017	5.96039	30.4055	-86.6372	Moderate	Dissolved Oxygen	mg/L
FWIN	FWIN2015-30	30	PH	2015	8.34588	30.4135	-86.615	High	pH	Scale
FWIN	FWIN2016-30	30	PH	2016	7.74984	30.4152	-86.6246	Moderate	pH	Scale
FWIN	FWIN2015-30	30	SAL	2015	21.251	30.4135	-86.615	High	Salinity	pps
FWIN	FWIN2016-30	30	SAL	2016	17.9916	30.4152	-86.6246	Moderate	Salinity	pps
FWIN	FWIN2017-30	30	SAL	2017	15.2386	30.4055	-86.6372	Moderate	Salinity	pps
FWIN	FWIN2015-30	30	TEMP	2015	29.879	30.4135	-86.615	Moderate	Temperature	deg C
FWIN	FWIN2016-30	30	TEMP	2016	29.7642	30.4152	-86.6246	Moderate	Temperature	deg C
FWIN	FWIN2017-30	30	TEMP	2017	30.7713	30.4055	-86.6372	Moderate	Temperature	deg C
FWIN	FWIN2015-30	30	TN	2015	0.328481	30.4135	-86.615	Moderate	Total Nitrogen	mg/L
FWIN	FWIN2016-30	30	TN	2016	0.298126	30.4152	-86.6246	Low	Total Nitrogen	mg/L
FWIN	FWIN2017-30	30	TN	2017	0.40816	30.4055	-86.6372	Moderate	Total Nitrogen	mg/L
FWIN	FWIN2015-30	30	TP	2015	0.0164293	30.4135	-86.615	Moderate	Total Phosphorus	mg/L
FWIN	FWIN2016-30	30	TP	2016	0.0123585	30.4152	-86.6246	Low	Total Phosphorus	mg/L
FWIN	FWIN2017-30	30	TP	2017	0.014659	30.4055	-86.6372	Moderate	Total Phosphorus	mg/L
FWIN	FWIN2015-31	31	DO_MGL	2015	5.01984	30.4586	-86.5899	Low	Dissolved Oxygen	mg/L
FWIN	FWIN2016-31	31	DO_MGL	2016	7.48331	30.4599	-86.5905	High	Dissolved Oxygen	mg/L
FWIN	FWIN2017-31	31	DO_MGL	2017	6.55367	30.4602	-86.591	Moderate	Dissolved Oxygen	mg/L
FWIN	FWIN2015-31	31	ENTERO	2015	12.9334	30.4586	-86.5899	Moderate	Enterococci	MPN/100 ml
FWIN	FWIN2016-31	31	ENTERO	2016	23.5469	30.4599	-86.5905	High	Enterococci	MPN/100 ml
FWIN	FWIN2015-31	31	SAL	2015	19.2657	30.4586	-86.5899	Moderate	Salinity	pps
FWIN	FWIN2016-31	31	SAL	2016	10.9903	30.4599	-86.5905	Moderate	Salinity	pps
FWIN	FWIN2017-31	31	SAL	2017	11.6748	30.4602	-86.591	Moderate	Salinity	pps
FWIN	FWIN2015-31	31	TEMP	2015	29.4526	30.4586	-86.5899	Moderate	Temperature	deg C
FWIN	FWIN2016-31	31	TEMP	2016	28.8994	30.4599	-86.5905	Moderate	Temperature	deg C
FWIN	FWIN2017-31	31	TEMP	2017	29.292	30.4602	-86.591	Moderate	Temperature	deg C
FWIN	FWIN2015-31	31	TN	2015	0.365998	30.4586	-86.5899	Moderate	Total Nitrogen	mg/L
FWIN	FWIN2016-31	31	TN	2016	0.399735	30.4599	-86.5905	Moderate	Total Nitrogen	mg/L
FWIN	FWIN2017-31	31	TN	2017	0.412029	30.4602	-86.591	Moderate	Total Nitrogen	mg/L
FWIN	FWIN2015-31	31	TP	2015	0.0141207	30.4586	-86.5899	Moderate	Total Phosphorus	mg/L
FWIN	FWIN2016-31	31	TP	2016	0.0146133	30.4599	-86.5905	Moderate	Total Phosphorus	mg/L
FWIN	FWIN2017-31	31	TP	2017	0.0133251	30.4602	-86.591	Moderate	Total Phosphorus	mg/L
FWIN	FWIN2016-32	32	CHLA	2016	3	30.4021	-86.5359	Moderate	Chlorophyll a	ug/L
FWIN	FWIN2017-32	32	CHLA	2017	4.5	30.4034	-86.5555	Moderate	Chlorophyll a	ug/L
FWIN	FWIN2015-32	32	DO_MGL	2015	5.74427	30.408	-86.5376	Low	Dissolved Oxygen	mg/L
FWIN	FWIN2016-32	32	DO_MGL	2016	5.5155	30.4021	-86.5359	Low	Dissolved Oxygen	mg/L
FWIN	FWIN2017-32	32	DO_MGL	2017	6.2512	30.4034	-86.5555	Moderate	Dissolved Oxygen	mg/L
FWIN	FWIN2015-32	32	ENTERO	2015	9.896	30.408	-86.5376	Moderate	Enterococci	MPN/100 ml
FWIN	FWIN2016-32	32	ENTERO	2016	19.3965	30.4021	-86.5359	Moderate	Enterococci	MPN/100 ml
FWIN	FWIN2015-32	32	PH	2015	8.30464	30.408	-86.5376	High	pH	Scale
FWIN	FWIN2016-32	32	PH	2016	7.94858	30.4021	-86.5359	Moderate	pH	Scale
FWIN	FWIN2017-32	32	PH	2017	8	30.4034	-86.5555	Moderate	pH	Scale
FWIN	FWIN2015-32	32	SAL	2015	21.9245	30.408	-86.5376	High	Salinity	pps
FWIN	FWIN2016-32	32	SAL	2016	18.7445	30.4021	-86.5359	Moderate	Salinity	pps
FWIN	FWIN2017-32	32	SAL	2017	14.6772	30.4034	-86.5555	Moderate	Salinity	pps
FWIN	FWIN2015-32	32	TEMP	2015	29.4873	30.408	-86.5376	Moderate	Temperature	deg C
FWIN	FWIN2016-32	32	TEMP	2016	30.5133	30.4021	-86.5359	Moderate	Temperature	deg C
FWIN	FWIN2017-32	32	TEMP	2017	29.6683	30.4034	-86.5555	Moderate	Temperature	deg C
FWIN	FWIN2015-32	32	TN	2015	0.348591	30.408	-86.5376	Moderate	Total Nitrogen	mg/L
FWIN	FWIN2016-32	32	TN	2016	0.362787	30.4021	-86.5359	Moderate	Total Nitrogen	mg/L
FWIN	FWIN2017-32	32	TN	2017	0.389764	30.4034	-86.5555	Moderate	Total Nitrogen	mg/L
FWIN	FWIN2015-32	32	TP	2015	0.0215575	30.408	-86.5376	Moderate	Total Phosphorus	mg/L
FWIN	FWIN2016-32	32	TP	2016	0.0209433	30.4021	-86.5359	Moderate	Total Phosphorus	mg/L
FWIN	FWIN2017-32	32	TP	2017	0.0162815	30.4034	-86.5555	Moderate	Total Phosphorus	mg/L
FWIN	FWIN2017-34	34	CHLA	2017	3.5	30.4856	-86.4707	Moderate	Chlorophyll a	ug/L
FWIN	FWIN2015-34	34	DO_MGL	2015	6.13485	30.494	-86.4736	Moderate	Dissolved Oxygen	mg/L
FWIN	FWIN2016-34	34	DO_MGL	2016	5.73266	30.4832	-86.479	Low	Dissolved Oxygen	mg/L
FWIN	FWIN2017-34	34	DO_MGL	2017	5.75246	30.4856	-86.4707	Low	Dissolved Oxygen	mg/L
FWIN	FWIN2015-34	34	PH	2015	8.0588	30.494	-86.4736	Moderate	pH	Scale
FWIN	FWIN2017-34	34	PH	2017	7.9	30.4856	-86.4707	Moderate	pH	Scale
FWIN	FWIN2015-34	34	SAL	2015	15.7026	30.494	-86.4736	Moderate	Salinity	pps
FWIN	FWIN2016-34	34	SAL	2016	12.4483	30.4832	-86.479	Moderate	Salinity	pps
FWIN	FWIN2017-34	34	SAL	2017	10.2307	30.4856	-86.4707	Moderate	Salinity	pps
FWIN	FWIN2015-34	34	TEMP	2015	29.6505	30.494	-86.4736	Moderate	Temperature	deg C
FWIN	FWIN2016-34	34	TEMP	2016	31.9837	30.4832	-86.479	High	Temperature	deg C
FWIN	FWIN2017-34	34	TEMP	2017	30.5631	30.4856	-86.4707	Moderate	Temperature	deg C
FWIN	FWIN2015-34	34	TN	2015	0.371185	30.494	-86.4736	Moderate	Total Nitrogen	mg/L
FWIN	FWIN2016-34	34	TN	2016	0.299528	30.4832	-86.479	Low	Total Nitrogen	mg/L
FWIN	FWIN2017-34	34	TN	2017	0.319138	30.4856	-86.4707	Moderate	Total Nitrogen	mg/L
FWIN	FWIN2015-34	34	TP	2015	0.014906	30.494	-86.4736	Moderate	Total Phosphorus	mg/L
FWIN	FWIN2016-34	34	TP	2016	0.0138418	30.4832	-86.479	Moderate	Total Phosphorus	mg/L
FWIN	FWIN2017-34	34	TP	2017	0.0131809	30.4856	-86.4707	Moderate	Total Phosphorus	mg/L
FWIN	FWIN2015-35	35	DO_MGL	2015	6.28624	30.4153	-86.45	Moderate	Dissolved Oxygen	mg/L
FWIN	FWIN2016-35	35	DO_MGL	2016	4.94923	30.4033	-86.4245	Low	Dissolved Oxygen	mg/L
FWIN	FWIN2017-35	35	DO_MGL	2017	4.4814	30.4033	-86.4245	Low	Dissolved Oxygen	mg/L
FWIN	FWIN2015-35	35	PH	2015	8.21234	30.4153	-86.45	High	pH	Scale
FWIN	FWIN2015-35	35	SAL	2015	19.6851	30.4153	-86.45	Moderate	Salinity	pps
FWIN	FWIN2016-35	35	SAL	2016	15.9626	30.4033	-86.4245	Moderate	Salinity	pps
FWIN	FWIN2017-35	35	SAL	2017	15.266	30.4033	-86.4245	Moderate	Salinity	pps
FWIN	FWIN2015-35	35	TEMP	2015	29.5411	30.4153	-86.45	Moderate	Temperature	deg C
FWIN	FWIN2016-35	35	TEMP	2016	29.1618	30.4033	-86.4245	Moderate	Temperature	deg C
FWIN	FWIN2017-35	35	TEMP	2017	29.0714	30.4033	-86.4245	Moderate	Temperature	deg C
FWIN	FWIN2015-35	35	TN	2015	0.379326	30.4153	-86.45	Moderate	Total Nitrogen	mg/L
FWIN	FWIN2016-35	35	TN	2016	0.382326	30.4033	-86.4245	Moderate	Total Nitrogen	mg/L
FWIN	FWIN2017-35	35	TN	2017	0.399612	30.4033	-86.4245	Moderate	Total Nitrogen	mg/L
FWIN	FWIN2015-35	35	TP	2015	0.0192823	30.4153	-86.45	Moderate	Total Phosphorus	mg/L
FWIN	FWIN2016-35	35	TP	2016	0.0146123	30.4033	-86.4245	Moderate	Total Phosphorus	mg/L
FWIN	FWIN2017-35	35	TP	2017	0.0168499	30.4033	-86.4245	Moderate	Total Phosphorus	mg/L
FWIN	FWIN2015-36	36	CHLA	2015	2.8	30.4741	-86.4252	Moderate	Chlorophyll a	ug/L
FWIN	FWIN2016-36	36	CHLA	2016	1.2	30.4813	-86.4262	Low	Chlorophyll a	ug/L
FWIN	FWIN2019-36	36	CHLA	2019	2.77489	30.462	-86.365	Moderate	Chlorophyll a	ug/L
FWIN	FWIN2015-36	36	DO_MGL	2015	5.32412	30.4741	-86.4252	Low	Dissolved Oxygen	mg/L
FWIN	FWIN2016-36	36	DO_MGL	2016	7.42967	30.4813	-86.4262	High	Dissolved Oxygen	mg/L
FWIN	FWIN2019-36	36	DO_MGL	2019	6.8	30.462	-86.365	Moderate	Dissolved Oxygen	mg/L
FWIN	FWIN2015-36	36	PH	2015	7.62219	30.4741	-86.4252	Moderate	pH	Scale
FWIN	FWIN2016-36	36	PH	2016	7.7	30.4813	-86.4262	Moderate	pH	Scale
FWIN	FWIN2019-36	36	PH	2019	8.04984	30.462	-86.365	Moderate	pH	Scale
FWIN	FWIN2015-36	36	SAL	2015	12.5109	30.4741	-86.4252	Moderate	Salinity	pps
FWIN	FWIN2016-36	36	SAL	2016	8.90818	30.4813	-86.4262	Moderate	Salinity	pps
FWIN	FWIN2019-36	36	SAL	2019	21.1722	30.462	-86.365	High	Salinity	pps
FWIN	FWIN2015-36	36	TEMP	2015	30.0068	30.4741	-86.4252	Moderate	Temperature	deg C
FWIN	FWIN2016-36	36	TEMP	2016	29.9145	30.4813	-86.4262	Moderate	Temperature	deg C
FWIN	FWIN2019-36	36	TEMP	2019	30.0466	30.462	-86.365	Moderate	Temperature	deg C
FWIN	FWIN2015-36	36	TN	2015	0.375275	30.4741	-86.4252	Moderate	Total Nitrogen	mg/L
FWIN	FWIN2016-36	36	TN	2016	0.400375	30.4813	-86.4262	Moderate	Total Nitrogen	mg/L
FWIN	FWIN2019-36	36	TN	2019	0.333392	30.462	-86.365	Moderate	Total Nitrogen	mg/L
FWIN	FWIN2015-36	36	TP	2015	0.0178989	30.4741	-86.4252	Moderate	Total Phosphorus	mg/L
FWIN	FWIN2016-36	36	TP	2016	0.0114018	30.4813	-86.4262	Low	Total Phosphorus	mg/L
FWIN	FWIN2019-36	36	TP	2019	0.0134164	30.462	-86.365	Moderate	Total Phosphorus	mg/L
FWIN	FWIN2019-37	37	CHLA	2019	2.93864	30.4078	-86.3258	Moderate	Chlorophyll a	ug/L
FWIN	FWIN2015-37	37	DO_MGL	2015	6.85837	30.4153	-86.3316	Moderate	Dissolved Oxygen	mg/L
FWIN	FWIN2017-37	37	DO_MGL	2017	6.88577	30.41	-86.3293	Moderate	Dissolved Oxygen	mg/L
FWIN	FWIN2018-37	37	DO_MGL	2018	6.24795	30.4097	-86.3266	Moderate	Dissolved Oxygen	mg/L
FWIN	FWIN2019-37	37	DO_MGL	2019	7.051	30.4078	-86.3258	Moderate	Dissolved Oxygen	mg/L
FWIN	FWIN2015-37	37	PH	2015	8.35507	30.4153	-86.3316	High	pH	Scale
FWIN	FWIN2017-37	37	PH	2017	7.8444	30.41	-86.3293	Moderate	pH	Scale
FWIN	FWIN2018-37	37	PH	2018	7.71067	30.4097	-86.3266	Moderate	pH	Scale
FWIN	FWIN2019-37	37	PH	2019	8.04725	30.4078	-86.3258	Moderate	pH	Scale
FWIN	FWIN2015-37	37	SAL	2015	16.8223	30.4153	-86.3316	Moderate	Salinity	pps
FWIN	FWIN2017-37	37	SAL	2017	11.8994	30.41	-86.3293	Moderate	Salinity	pps
FWIN	FWIN2018-37	37	SAL	2018	14.3543	30.4097	-86.3266	Moderate	Salinity	pps
FWIN	FWIN2019-37	37	SAL	2019	12.9604	30.4078	-86.3258	Moderate	Salinity	pps
FWIN	FWIN2015-37	37	TEMP	2015	28.3594	30.4153	-86.3316	Low	Temperature	deg C
FWIN	FWIN2017-37	37	TEMP	2017	30.5905	30.41	-86.3293	Moderate	Temperature	deg C
FWIN	FWIN2018-37	37	TEMP	2018	30.4616	30.4097	-86.3266	Moderate	Temperature	deg C
FWIN	FWIN2019-37	37	TEMP	2019	30.0859	30.4078	-86.3258	Moderate	Temperature	deg C
FWIN	FWIN2019-37	37	TN	2019	0.266113	30.4078	-86.3258	Low	Total Nitrogen	mg/L
FWIN	FWIN2019-37	37	TP	2019	0.028183	30.4078	-86.3258	High	Total Phosphorus	mg/L
FWIN	FWIN2019-38	38	CHLA	2019	3.40183	30.4456	-86.2757	Moderate	Chlorophyll a	ug/L
FWIN	FWIN2015-38	38	DO_MGL	2015	6.07673	30.4623	-86.2985	Moderate	Dissolved Oxygen	mg/L
FWIN	FWIN2016-38	38	DO_MGL	2016	3.87298	30.4754	-86.3324	Low	Dissolved Oxygen	mg/L
FWIN	FWIN2017-38	38	DO_MGL	2017	7.80898	30.4571	-86.2713	High	Dissolved Oxygen	mg/L
FWIN	FWIN2018-38	38	DO_MGL	2018	7.25134	30.4571	-86.2713	High	Dissolved Oxygen	mg/L
FWIN	FWIN2019-38	38	DO_MGL	2019	6.65694	30.4456	-86.2757	Moderate	Dissolved Oxygen	mg/L
FWIN	FWIN2015-38	38	PH	2015	8.23422	30.4623	-86.2985	High	pH	Scale
FWIN	FWIN2017-38	38	PH	2017	8.07869	30.4571	-86.2713	Moderate	pH	Scale
FWIN	FWIN2018-38	38	PH	2018	7.83964	30.4571	-86.2713	Moderate	pH	Scale
FWIN	FWIN2019-38	38	PH	2019	8.01599	30.4456	-86.2757	Moderate	pH	Scale
FWIN	FWIN2015-38	38	SAL	2015	11.489	30.4623	-86.2985	Moderate	Salinity	pps
FWIN	FWIN2016-38	38	SAL	2016	14.4751	30.4754	-86.3324	Moderate	Salinity	pps
FWIN	FWIN2017-38	38	SAL	2017	6.70569	30.4571	-86.2713	Moderate	Salinity	pps
FWIN	FWIN2018-38	38	SAL	2018	7.46356	30.4571	-86.2713	Moderate	Salinity	pps
FWIN	FWIN2019-38	38	SAL	2019	15.7736	30.4456	-86.2757	Moderate	Salinity	pps
FWIN	FWIN2015-38	38	TEMP	2015	28.981	30.4623	-86.2985	Moderate	Temperature	deg C
FWIN	FWIN2016-38	38	TEMP	2016	29.4404	30.4754	-86.3324	Moderate	Temperature	deg C
FWIN	FWIN2017-38	38	TEMP	2017	29.8358	30.4571	-86.2713	Moderate	Temperature	deg C
FWIN	FWIN2018-38	38	TEMP	2018	30.5364	30.4571	-86.2713	Moderate	Temperature	deg C
FWIN	FWIN2019-38	38	TEMP	2019	30.4683	30.4456	-86.2757	Moderate	Temperature	deg C
FWIN	FWIN2015-38	38	TN	2015	0.294331	30.4623	-86.2985	Low	Total Nitrogen	mg/L
FWIN	FWIN2016-38	38	TN	2016	0.278	30.4754	-86.3324	Low	Total Nitrogen	mg/L
FWIN	FWIN2019-38	38	TN	2019	0.252859	30.4456	-86.2757	Low	Total Nitrogen	mg/L
FWIN	FWIN2015-38	38	TP	2015	0.0233139	30.4623	-86.2985	Moderate	Total Phosphorus	mg/L
FWIN	FWIN2016-38	38	TP	2016	0.0179444	30.4754	-86.3324	Moderate	Total Phosphorus	mg/L
FWIN	FWIN2019-38	38	TP	2019	0.0175912	30.4456	-86.2757	Moderate	Total Phosphorus	mg/L
FWIN	FWIN2018-39	39	CHLA	2018	7.884	30.4009	-86.2406	High	Chlorophyll a	ug/L
FWIN	FWIN2019-39	39	CHLA	2019	6.81791	30.4015	-86.2444	High	Chlorophyll a	ug/L
FWIN	FWIN2015-39	39	DO_MGL	2015	5.19249	30.399	-86.2289	Low	Dissolved Oxygen	mg/L
FWIN	FWIN2016-39	39	DO_MGL	2016	6.8047	30.407	-86.2286	Moderate	Dissolved Oxygen	mg/L
FWIN	FWIN2017-39	39	DO_MGL	2017	6.76485	30.4055	-86.2383	Moderate	Dissolved Oxygen	mg/L
FWIN	FWIN2018-39	39	DO_MGL	2018	6.01711	30.4009	-86.2406	Moderate	Dissolved Oxygen	mg/L
FWIN	FWIN2019-39	39	DO_MGL	2019	6.29251	30.4015	-86.2444	Moderate	Dissolved Oxygen	mg/L
FWIN	FWIN2018-39	39	ENTERO	2018	5	30.4009	-86.2406	Low	Enterococci	MPN/100 ml
FWIN	FWIN2019-39	39	ENTERO	2019	61.7835	30.4015	-86.2444	High	Enterococci	MPN/100 ml
FWIN	FWIN2016-39	39	PH	2016	7.84984	30.407	-86.2286	Moderate	pH	Scale
FWIN	FWIN2017-39	39	PH	2017	7.8111	30.4055	-86.2383	Moderate	pH	Scale
FWIN	FWIN2018-39	39	PH	2018	7.69838	30.4009	-86.2406	Moderate	pH	Scale
FWIN	FWIN2019-39	39	PH	2019	8.1744	30.4015	-86.2444	High	pH	Scale
FWIN	FWIN2015-39	39	SAL	2015	20.2678	30.399	-86.2289	Moderate	Salinity	pps
FWIN	FWIN2016-39	39	SAL	2016	16.7794	30.407	-86.2286	Moderate	Salinity	pps
FWIN	FWIN2017-39	39	SAL	2017	11.7744	30.4055	-86.2383	Moderate	Salinity	pps
FWIN	FWIN2018-39	39	SAL	2018	14.2106	30.4009	-86.2406	Moderate	Salinity	pps
FWIN	FWIN2019-39	39	SAL	2019	20.6355	30.4015	-86.2444	Moderate	Salinity	pps
FWIN	FWIN2015-39	39	TEMP	2015	31.6748	30.399	-86.2289	High	Temperature	deg C
FWIN	FWIN2016-39	39	TEMP	2016	32.3316	30.407	-86.2286	High	Temperature	deg C
FWIN	FWIN2017-39	39	TEMP	2017	30.8035	30.4055	-86.2383	Moderate	Temperature	deg C
FWIN	FWIN2018-39	39	TEMP	2018	30.6349	30.4009	-86.2406	Moderate	Temperature	deg C
FWIN	FWIN2019-39	39	TEMP	2019	31.0045	30.4015	-86.2444	High	Temperature	deg C
FWIN	FWIN2015-39	39	TN	2015	0.422926	30.399	-86.2289	Moderate	Total Nitrogen	mg/L
FWIN	FWIN2016-39	39	TN	2016	0.436	30.407	-86.2286	Moderate	Total Nitrogen	mg/L
FWIN	FWIN2017-39	39	TN	2017	0.456828	30.4055	-86.2383	Moderate	Total Nitrogen	mg/L
FWIN	FWIN2018-39	39	TN	2018	0.54984	30.4009	-86.2406	High	Total Nitrogen	mg/L
FWIN	FWIN2019-39	39	TN	2019	0.362287	30.4015	-86.2444	Moderate	Total Nitrogen	mg/L
FWIN	FWIN2015-39	39	TP	2015	0.0420376	30.399	-86.2289	High	Total Phosphorus	mg/L
FWIN	FWIN2016-39	39	TP	2016	0.0319974	30.407	-86.2286	High	Total Phosphorus	mg/L
FWIN	FWIN2017-39	39	TP	2017	0.0326792	30.4055	-86.2383	High	Total Phosphorus	mg/L
FWIN	FWIN2018-39	39	TP	2018	0.0412422	30.4009	-86.2406	High	Total Phosphorus	mg/L
FWIN	FWIN2019-39	39	TP	2019	0.0386224	30.4015	-86.2444	High	Total Phosphorus	mg/L
FWIN	FWIN2017-41	41	CHLA	2017	11	30.4602	-86.1806	High	Chlorophyll a	ug/L
FWIN	FWIN2019-41	41	CHLA	2019	6.23114	30.4593	-86.1808	Moderate	Chlorophyll a	ug/L
FWIN	FWIN2015-41	41	DO_MGL	2015	6.24808	30.4579	-86.1796	Moderate	Dissolved Oxygen	mg/L
FWIN	FWIN2016-41	41	DO_MGL	2016	6.71783	30.4634	-86.1996	Moderate	Dissolved Oxygen	mg/L
FWIN	FWIN2017-41	41	DO_MGL	2017	7.37636	30.4602	-86.1806	High	Dissolved Oxygen	mg/L
FWIN	FWIN2018-41	41	DO_MGL	2018	7.04884	30.4581	-86.1766	Moderate	Dissolved Oxygen	mg/L
FWIN	FWIN2019-41	41	DO_MGL	2019	6.72622	30.4593	-86.1808	Moderate	Dissolved Oxygen	mg/L
FWIN	FWIN2019-41	41	ENTERO	2019	55.4527	30.4593	-86.1808	High	Enterococci	MPN/100 ml
FWIN	FWIN2015-41	41	PH	2015	8.16784	30.4579	-86.1796	High	pH	Scale
FWIN	FWIN2016-41	41	PH	2016	7.79957	30.4634	-86.1996	Moderate	pH	Scale
FWIN	FWIN2017-41	41	PH	2017	7.61583	30.4602	-86.1806	Moderate	pH	Scale
FWIN	FWIN2018-41	41	PH	2018	7.58733	30.4581	-86.1766	Moderate	pH	Scale
FWIN	FWIN2019-41	41	PH	2019	7.81957	30.4593	-86.1808	Moderate	pH	Scale
FWIN	FWIN2015-41	41	SAL	2015	11.7573	30.4579	-86.1796	Moderate	Salinity	pps
FWIN	FWIN2016-41	41	SAL	2016	12.4064	30.4634	-86.1996	Moderate	Salinity	pps
FWIN	FWIN2017-41	41	SAL	2017	6.618	30.4602	-86.1806	Moderate	Salinity	pps
FWIN	FWIN2018-41	41	SAL	2018	4.46375	30.4581	-86.1766	Moderate	Salinity	pps
FWIN	FWIN2019-41	41	SAL	2019	13.931	30.4593	-86.1808	Moderate	Salinity	pps
FWIN	FWIN2015-41	41	TEMP	2015	30.7496	30.4579	-86.1796	Moderate	Temperature	deg C
FWIN	FWIN2016-41	41	TEMP	2016	30.9331	30.4634	-86.1996	Moderate	Temperature	deg C
FWIN	FWIN2017-41	41	TEMP	2017	29.9622	30.4602	-86.1806	Moderate	Temperature	deg C
FWIN	FWIN2018-41	41	TEMP	2018	30.672	30.4581	-86.1766	Moderate	Temperature	deg C
FWIN	FWIN2019-41	41	TEMP	2019	31.3455	30.4593	-86.1808	High	Temperature	deg C
FWIN	FWIN2017-41	41	TN	2017	0.514	30.4602	-86.1806	High	Total Nitrogen	mg/L
FWIN	FWIN2019-41	41	TN	2019	0.318075	30.4593	-86.1808	Moderate	Total Nitrogen	mg/L
FWIN	FWIN2017-41	41	TP	2017	0.02	30.4602	-86.1806	Moderate	Total Phosphorus	mg/L
FWIN	FWIN2019-41	41	TP	2019	0.0288894	30.4593	-86.1808	High	Total Phosphorus	mg/L
FWIN	FWIN2019-42	42	CHLA	2019	10.7317	30.4012	-86.1387	High	Chlorophyll a	ug/L
FWIN	FWIN2015-42	42	DO_MGL	2015	6.58224	30.4	-86.1314	Moderate	Dissolved Oxygen	mg/L
FWIN	FWIN2016-42	42	DO_MGL	2016	6.87399	30.38	-86.1342	Moderate	Dissolved Oxygen	mg/L
FWIN	FWIN2017-42	42	DO_MGL	2017	6.50201	30.3949	-86.13	Moderate	Dissolved Oxygen	mg/L
FWIN	FWIN2018-42	42	DO_MGL	2018	5.95342	30.3982	-86.1319	Moderate	Dissolved Oxygen	mg/L
FWIN	FWIN2019-42	42	DO_MGL	2019	7.20922	30.4012	-86.1387	High	Dissolved Oxygen	mg/L
FWIN	FWIN2015-42	42	PH	2015	8.04236	30.4	-86.1314	Moderate	pH	Scale
FWIN	FWIN2016-42	42	PH	2016	7.94984	30.38	-86.1342	Moderate	pH	Scale
FWIN	FWIN2017-42	42	PH	2017	7.43239	30.3949	-86.13	Low	pH	Scale
FWIN	FWIN2018-42	42	PH	2018	7.23533	30.3982	-86.1319	Low	pH	Scale
FWIN	FWIN2019-42	42	PH	2019	8.04981	30.4012	-86.1387	Moderate	pH	Scale
FWIN	FWIN2015-42	42	SAL	2015	4.0069	30.4	-86.1314	Moderate	Salinity	pps
FWIN	FWIN2016-42	42	SAL	2016	8.2024	30.38	-86.1342	Moderate	Salinity	pps
FWIN	FWIN2017-42	42	SAL	2017	1.04257	30.3949	-86.13	Moderate	Salinity	pps
FWIN	FWIN2018-42	42	SAL	2018	2.15521	30.3982	-86.1319	Moderate	Salinity	pps
FWIN	FWIN2019-42	42	SAL	2019	11.629	30.4012	-86.1387	Moderate	Salinity	pps
FWIN	FWIN2015-42	42	TEMP	2015	30.1304	30.4	-86.1314	Moderate	Temperature	deg C
FWIN	FWIN2016-42	42	TEMP	2016	31.704	30.38	-86.1342	High	Temperature	deg C
FWIN	FWIN2017-42	42	TEMP	2017	29.6874	30.3949	-86.13	Moderate	Temperature	deg C
FWIN	FWIN2018-42	42	TEMP	2018	29.7996	30.3982	-86.1319	Moderate	Temperature	deg C
FWIN	FWIN2019-42	42	TEMP	2019	30.9761	30.4012	-86.1387	Moderate	Temperature	deg C
FWIN	FWIN2015-42	42	TN	2015	0.40817	30.4	-86.1314	Moderate	Total Nitrogen	mg/L
FWIN	FWIN2016-42	42	TN	2016	0.468036	30.38	-86.1342	Moderate	Total Nitrogen	mg/L
FWIN	FWIN2017-42	42	TN	2017	0.50276	30.3949	-86.13	High	Total Nitrogen	mg/L
FWIN	FWIN2018-42	42	TN	2018	0.614503	30.3982	-86.1319	High	Total Nitrogen	mg/L
FWIN	FWIN2019-42	42	TN	2019	0.380517	30.4012	-86.1387	Moderate	Total Nitrogen	mg/L
FWIN	FWIN2015-42	42	TP	2015	0.0359214	30.4	-86.1314	High	Total Phosphorus	mg/L
FWIN	FWIN2016-42	42	TP	2016	0.0293992	30.38	-86.1342	High	Total Phosphorus	mg/L
FWIN	FWIN2017-42	42	TP	2017	0.0303528	30.3949	-86.13	High	Total Phosphorus	mg/L
FWIN	FWIN2018-42	42	TP	2018	0.0529521	30.3982	-86.1319	High	Total Phosphorus	mg/L
FWIN	FWIN2019-42	42	TP	2019	0.0303043	30.4012	-86.1387	High	Total Phosphorus	mg/L
FWIN	FWIN2016-45	45	CHLA	2016	1.64317	30.3955	-86.0211	Low	Chlorophyll a	ug/L
FWIN	FWIN2017-45	45	CHLA	2017	1.5	30.3958	-86.0212	Low	Chlorophyll a	ug/L
FWIN	FWIN2018-45	45	CHLA	2018	1.2659	30.3958	-86.0212	Low	Chlorophyll a	ug/L
FWIN	FWIN2016-45	45	DO_MGL	2016	5.94811	30.3955	-86.0211	Moderate	Dissolved Oxygen	mg/L
FWIN	FWIN2017-45	45	DO_MGL	2017	5.6	30.3958	-86.0212	Low	Dissolved Oxygen	mg/L
FWIN	FWIN2018-45	45	DO_MGL	2018	5.65849	30.3958	-86.0212	Low	Dissolved Oxygen	mg/L
FWIN	FWIN2016-45	45	PH	2016	7.0993	30.3955	-86.0211	Low	pH	Scale
FWIN	FWIN2017-45	45	PH	2017	6.7	30.3958	-86.0212	Low	pH	Scale
FWIN	FWIN2018-45	45	PH	2018	6.8993	30.3958	-86.0212	Low	pH	Scale
FWIN	FWIN2016-45	45	SAL	2016	0.1	30.3955	-86.0211	Low	Salinity	pps
FWIN	FWIN2017-45	45	SAL	2017	0.1	30.3958	-86.0212	Low	Salinity	pps
FWIN	FWIN2018-45	45	SAL	2018	0.0430887	30.3958	-86.0212	Low	Salinity	pps
FWIN	FWIN2016-45	45	TEMP	2016	27.1	30.3955	-86.0211	Low	Temperature	deg C
FWIN	FWIN2017-45	45	TEMP	2017	27.3	30.3958	-86.0212	Low	Temperature	deg C
FWIN	FWIN2018-45	45	TEMP	2018	26.6347	30.3958	-86.0212	Low	Temperature	deg C
FWIN	FWIN2016-45	45	TN	2016	0.68	30.3955	-86.0211	High	Total Nitrogen	mg/L
FWIN	FWIN2017-45	45	TN	2017	0.64	30.3958	-86.0212	High	Total Nitrogen	mg/L
FWIN	FWIN2018-45	45	TN	2018	0.605541	30.3958	-86.0212	High	Total Nitrogen	mg/L
FWIN	FWIN2016-45	45	TP	2016	0.0339411	30.3955	-86.0211	High	Total Phosphorus	mg/L
FWIN	FWIN2017-45	45	TP	2017	0.038	30.3958	-86.0212	High	Total Phosphorus	mg/L
FWIN	FWIN2018-45	45	TP	2018	0.0406945	30.3958	-86.0212	High	Total Phosphorus	mg/L
FWIN	FWIN2015-50	50	DO_MGL	2015	6.80126	30.4306	-85.8921	Moderate	Dissolved Oxygen	mg/L
FWIN	FWIN2015-50	50	PH	2015	7.31547	30.4306	-85.8921	Low	pH	Scale
FWIN	FWIN2015-50	50	SAL	2015	0.0527335	30.4306	-85.8921	Low	Salinity	pps
FWIN	FWIN2015-50	50	TEMP	2015	25.6112	30.4306	-85.8921	Low	Temperature	deg C
FWIN	FWIN2015-54	54	CHLA	2015	3.55252	30.2657	-85.8145	Moderate	Chlorophyll a	ug/L
FWIN	FWIN2017-54	54	CHLA	2017	2.1	30.2745	-85.8113	Moderate	Chlorophyll a	ug/L
FWIN	FWIN2018-54	54	CHLA	2018	2.14942	30.2745	-85.8113	Moderate	Chlorophyll a	ug/L
FWIN	FWIN2019-54	54	CHLA	2019	2.16566	30.2812	-85.8114	Moderate	Chlorophyll a	ug/L
FWIN	FWIN2015-54	54	DO_MGL	2015	6.36553	30.2657	-85.8145	Moderate	Dissolved Oxygen	mg/L
FWIN	FWIN2017-54	54	DO_MGL	2017	6.75458	30.2745	-85.8113	Moderate	Dissolved Oxygen	mg/L
FWIN	FWIN2018-54	54	DO_MGL	2018	7.3	30.2745	-85.8113	High	Dissolved Oxygen	mg/L
FWIN	FWIN2019-54	54	DO_MGL	2019	6.77377	30.2812	-85.8114	Moderate	Dissolved Oxygen	mg/L
FWIN	FWIN2015-54	54	ENTERO	2015	44.3444	30.2657	-85.8145	High	Enterococci	MPN/100 ml
FWIN	FWIN2015-54	54	PH	2015	7.89921	30.2657	-85.8145	Moderate	pH	Scale
FWIN	FWIN2017-54	54	PH	2017	7.985	30.2745	-85.8113	Moderate	pH	Scale
FWIN	FWIN2018-54	54	PH	2018	8	30.2745	-85.8113	Moderate	pH	Scale
FWIN	FWIN2019-54	54	PH	2019	7.89968	30.2812	-85.8114	Moderate	pH	Scale
FWIN	FWIN2015-54	54	SAL	2015	23.5418	30.2657	-85.8145	High	Salinity	pps
FWIN	FWIN2017-54	54	SAL	2017	24.0499	30.2745	-85.8113	High	Salinity	pps
FWIN	FWIN2018-54	54	SAL	2018	17.8863	30.2745	-85.8113	Moderate	Salinity	pps
FWIN	FWIN2019-54	54	SAL	2019	19.6075	30.2812	-85.8114	Moderate	Salinity	pps
FWIN	FWIN2015-54	54	TEMP	2015	28.3363	30.2657	-85.8145	Low	Temperature	deg C
FWIN	FWIN2017-54	54	TEMP	2017	29.5993	30.2745	-85.8113	Moderate	Temperature	deg C
FWIN	FWIN2018-54	54	TEMP	2018	31.6961	30.2745	-85.8113	High	Temperature	deg C
FWIN	FWIN2019-54	54	TEMP	2019	29.7944	30.2812	-85.8114	Moderate	Temperature	deg C
FWIN	FWIN2015-54	54	TN	2015	0.317254	30.2657	-85.8145	Moderate	Total Nitrogen	mg/L
FWIN	FWIN2017-54	54	TN	2017	0.336963	30.2745	-85.8113	Moderate	Total Nitrogen	mg/L
FWIN	FWIN2018-54	54	TN	2018	0.346964	30.2745	-85.8113	Moderate	Total Nitrogen	mg/L
FWIN	FWIN2019-54	54	TN	2019	0.347433	30.2812	-85.8114	Moderate	Total Nitrogen	mg/L
FWIN	FWIN2015-54	54	TP	2015	0.015504	30.2657	-85.8145	Moderate	Total Phosphorus	mg/L
FWIN	FWIN2017-54	54	TP	2017	0.011	30.2745	-85.8113	Low	Total Phosphorus	mg/L
FWIN	FWIN2018-54	54	TP	2018	0.00774597	30.2745	-85.8113	Low	Total Phosphorus	mg/L
FWIN	FWIN2019-54	54	TP	2019	0.0120819	30.2812	-85.8114	Low	Total Phosphorus	mg/L
FWIN	FWIN2017-55	55	CHLA	2017	1.68819	30.2037	-85.728	Low	Chlorophyll a	ug/L
FWIN	FWIN2018-55	55	CHLA	2018	3	30.2037	-85.728	Moderate	Chlorophyll a	ug/L
FWIN	FWIN2019-55	55	CHLA	2019	3.95133	30.1873	-85.7449	Moderate	Chlorophyll a	ug/L
FWIN	FWIN2017-55	55	DO_MGL	2017	6.82221	30.2037	-85.728	Moderate	Dissolved Oxygen	mg/L
FWIN	FWIN2018-55	55	DO_MGL	2018	7.24845	30.2037	-85.728	High	Dissolved Oxygen	mg/L
FWIN	FWIN2019-55	55	DO_MGL	2019	6.74798	30.1873	-85.7449	Moderate	Dissolved Oxygen	mg/L
FWIN	FWIN2017-55	55	PH	2017	7.46983	30.2037	-85.728	Low	pH	Scale
FWIN	FWIN2018-55	55	PH	2018	7.9	30.2037	-85.728	Moderate	pH	Scale
FWIN	FWIN2019-55	55	PH	2019	7.97425	30.1873	-85.7449	Moderate	pH	Scale
FWIN	FWIN2017-55	55	SAL	2017	24.6499	30.2037	-85.728	High	Salinity	pps
FWIN	FWIN2018-55	55	SAL	2018	17.005	30.2037	-85.728	Moderate	Salinity	pps
FWIN	FWIN2019-55	55	SAL	2019	21.1684	30.1873	-85.7449	High	Salinity	pps
FWIN	FWIN2017-55	55	TEMP	2017	29.5998	30.2037	-85.728	Moderate	Temperature	deg C
FWIN	FWIN2018-55	55	TEMP	2018	31.0998	30.2037	-85.728	High	Temperature	deg C
FWIN	FWIN2019-55	55	TEMP	2019	29.5744	30.1873	-85.7449	Moderate	Temperature	deg C
FWIN	FWIN2017-55	55	TN	2017	0.336666	30.2037	-85.728	Moderate	Total Nitrogen	mg/L
FWIN	FWIN2018-55	55	TN	2018	0.432967	30.2037	-85.728	Moderate	Total Nitrogen	mg/L
FWIN	FWIN2019-55	55	TN	2019	0.395112	30.1873	-85.7449	Moderate	Total Nitrogen	mg/L
FWIN	FWIN2017-55	55	TP	2017	0.0114891	30.2037	-85.728	Low	Total Phosphorus	mg/L
FWIN	FWIN2018-55	55	TP	2018	0.0109545	30.2037	-85.728	Low	Total Phosphorus	mg/L
FWIN	FWIN2019-55	55	TP	2019	0.0269725	30.1873	-85.7449	Moderate	Total Phosphorus	mg/L
FWIN	FWIN2019-56	56	CHLA	2019	1	30.3286	-85.7635	Low	Chlorophyll a	ug/L
FWIN	FWIN2019-56	56	TN	2019	0.438634	30.3286	-85.7635	Moderate	Total Nitrogen	mg/L
FWIN	FWIN2019-56	56	TP	2019	0.0169706	30.3286	-85.7635	Moderate	Total Phosphorus	mg/L
FWIN	FWIN2015-57	57	CHLA	2015	2.39876	30.1298	-85.7212	Moderate	Chlorophyll a	ug/L
FWIN	FWIN2016-57	57	CHLA	2016	2.02755	30.1298	-85.7212	Moderate	Chlorophyll a	ug/L
FWIN	FWIN2017-57	57	CHLA	2017	3.15653	30.1298	-85.7212	Moderate	Chlorophyll a	ug/L
FWIN	FWIN2018-57	57	CHLA	2018	3.85177	30.1298	-85.7212	Moderate	Chlorophyll a	ug/L
FWIN	FWIN2019-57	57	CHLA	2019	1.87679	30.1303	-85.7222	Moderate	Chlorophyll a	ug/L
FWIN	FWIN2015-57	57	DO_MGL	2015	6.28234	30.1298	-85.7212	Moderate	Dissolved Oxygen	mg/L
FWIN	FWIN2016-57	57	DO_MGL	2016	6.39123	30.1298	-85.7212	Moderate	Dissolved Oxygen	mg/L
FWIN	FWIN2017-57	57	DO_MGL	2017	6.07303	30.1298	-85.7212	Moderate	Dissolved Oxygen	mg/L
FWIN	FWIN2018-57	57	DO_MGL	2018	5.79172	30.1298	-85.7212	Low	Dissolved Oxygen	mg/L
FWIN	FWIN2019-57	57	DO_MGL	2019	5.73754	30.1303	-85.7222	Low	Dissolved Oxygen	mg/L
FWIN	FWIN2015-57	57	ENTERO	2015	66.8414	30.1298	-85.7212	High	Enterococci	MPN/100 ml
FWIN	FWIN2015-57	57	PH	2015	8.233	30.1298	-85.7212	High	pH	Scale
FWIN	FWIN2016-57	57	PH	2016	8.09652	30.1298	-85.7212	Moderate	pH	Scale
FWIN	FWIN2017-57	57	PH	2017	7.97485	30.1298	-85.7212	Moderate	pH	Scale
FWIN	FWIN2018-57	57	PH	2018	7.96032	30.1298	-85.7212	Moderate	pH	Scale
FWIN	FWIN2019-57	57	PH	2019	7.82886	30.1303	-85.7222	Moderate	pH	Scale
FWIN	FWIN2015-57	57	SAL	2015	30.4151	30.1298	-85.7212	High	Salinity	pps
FWIN	FWIN2016-57	57	SAL	2016	30.1164	30.1298	-85.7212	High	Salinity	pps
FWIN	FWIN2017-57	57	SAL	2017	25.9872	30.1298	-85.7212	High	Salinity	pps
FWIN	FWIN2018-57	57	SAL	2018	27.3643	30.1298	-85.7212	High	Salinity	pps
FWIN	FWIN2019-57	57	SAL	2019	29.0172	30.1303	-85.7222	High	Salinity	pps
FWIN	FWIN2015-57	57	TEMP	2015	30.1436	30.1298	-85.7212	Moderate	Temperature	deg C
FWIN	FWIN2016-57	57	TEMP	2016	30.8316	30.1298	-85.7212	Moderate	Temperature	deg C
FWIN	FWIN2017-57	57	TEMP	2017	29.1958	30.1298	-85.7212	Moderate	Temperature	deg C
FWIN	FWIN2018-57	57	TEMP	2018	29.5227	30.1298	-85.7212	Moderate	Temperature	deg C
FWIN	FWIN2019-57	57	TEMP	2019	30.0799	30.1303	-85.7222	Moderate	Temperature	deg C
FWIN	FWIN2016-57	57	TN	2016	0.345564	30.1298	-85.7212	Moderate	Total Nitrogen	mg/L
FWIN	FWIN2017-57	57	TN	2017	0.429088	30.1298	-85.7212	Moderate	Total Nitrogen	mg/L
FWIN	FWIN2018-57	57	TN	2018	0.381805	30.1298	-85.7212	Moderate	Total Nitrogen	mg/L
FWIN	FWIN2019-57	57	TN	2019	0.328839	30.1303	-85.7222	Moderate	Total Nitrogen	mg/L
FWIN	FWIN2015-57	57	TP	2015	0.0161855	30.1298	-85.7212	Moderate	Total Phosphorus	mg/L
FWIN	FWIN2016-57	57	TP	2016	0.0142149	30.1298	-85.7212	Moderate	Total Phosphorus	mg/L
FWIN	FWIN2017-57	57	TP	2017	0.0174064	30.1298	-85.7212	Moderate	Total Phosphorus	mg/L
FWIN	FWIN2018-57	57	TP	2018	0.016218	30.1298	-85.7212	Moderate	Total Phosphorus	mg/L
FWIN	FWIN2019-57	57	TP	2019	0.013412	30.1303	-85.7222	Moderate	Total Phosphorus	mg/L
FWIN	FWIN2017-58	58	CHLA	2017	2.45076	30.244	-85.7108	Moderate	Chlorophyll a	ug/L
FWIN	FWIN2018-58	58	CHLA	2018	4.05117	30.244	-85.7108	Moderate	Chlorophyll a	ug/L
FWIN	FWIN2019-58	58	CHLA	2019	1.73762	30.2434	-85.7088	Low	Chlorophyll a	ug/L
FWIN	FWIN2017-58	58	DO_MGL	2017	6.88138	30.244	-85.7108	Moderate	Dissolved Oxygen	mg/L
FWIN	FWIN2018-58	58	DO_MGL	2018	7.66076	30.244	-85.7108	High	Dissolved Oxygen	mg/L
FWIN	FWIN2019-58	58	DO_MGL	2019	6.71582	30.2434	-85.7088	Moderate	Dissolved Oxygen	mg/L
FWIN	FWIN2017-58	58	PH	2017	8.16706	30.244	-85.7108	High	pH	Scale
FWIN	FWIN2018-58	58	PH	2018	7.79045	30.244	-85.7108	Moderate	pH	Scale
FWIN	FWIN2019-58	58	PH	2019	7.92248	30.2434	-85.7088	Moderate	pH	Scale
FWIN	FWIN2017-58	58	SAL	2017	19.4958	30.244	-85.7108	Moderate	Salinity	pps
FWIN	FWIN2018-58	58	SAL	2018	12.8093	30.244	-85.7108	Moderate	Salinity	pps
FWIN	FWIN2019-58	58	SAL	2019	15.7816	30.2434	-85.7088	Moderate	Salinity	pps
FWIN	FWIN2017-58	58	TEMP	2017	30.619	30.244	-85.7108	Moderate	Temperature	deg C
FWIN	FWIN2018-58	58	TEMP	2018	30.4307	30.244	-85.7108	Moderate	Temperature	deg C
FWIN	FWIN2019-58	58	TEMP	2019	30.6209	30.2434	-85.7088	Moderate	Temperature	deg C
FWIN	FWIN2017-58	58	TN	2017	0.297521	30.244	-85.7108	Low	Total Nitrogen	mg/L
FWIN	FWIN2018-58	58	TN	2018	0.358067	30.244	-85.7108	Moderate	Total Nitrogen	mg/L
FWIN	FWIN2019-58	58	TN	2019	0.271754	30.2434	-85.7088	Low	Total Nitrogen	mg/L
FWIN	FWIN2017-58	58	TP	2017	0.0124154	30.244	-85.7108	Low	Total Phosphorus	mg/L
FWIN	FWIN2018-58	58	TP	2018	0.0101372	30.244	-85.7108	Low	Total Phosphorus	mg/L
FWIN	FWIN2019-58	58	TP	2019	0.0109503	30.2434	-85.7088	Low	Total Phosphorus	mg/L
FWIN	FWIN2019-59	59	CHLA	2019	1	30.1624	-85.687	Low	Chlorophyll a	ug/L
FWIN	FWIN2016-59	59	DO_MGL	2016	5.93735	30.1842	-85.7008	Moderate	Dissolved Oxygen	mg/L
FWIN	FWIN2017-59	59	DO_MGL	2017	6.45755	30.1834	-85.7003	Moderate	Dissolved Oxygen	mg/L
FWIN	FWIN2015-59	59	ENTERO	2015	12.2363	30.1641	-85.6875	Moderate	Enterococci	MPN/100 ml
FWIN	FWIN2016-59	59	ENTERO	2016	26.4925	30.1842	-85.7008	High	Enterococci	MPN/100 ml
FWIN	FWIN2017-59	59	ENTERO	2017	30.8127	30.1834	-85.7003	High	Enterococci	MPN/100 ml
FWIN	FWIN2018-59	59	ENTERO	2018	11.8758	30.1641	-85.6875	Moderate	Enterococci	MPN/100 ml
FWIN	FWIN2019-59	59	ENTERO	2019	18.5348	30.1624	-85.687	Moderate	Enterococci	MPN/100 ml
FWIN	FWIN2016-59	59	PH	2016	7.76566	30.1842	-85.7008	Moderate	pH	Scale
FWIN	FWIN2017-59	59	PH	2017	7.12938	30.1834	-85.7003	Low	pH	Scale
FWIN	FWIN2016-59	59	SAL	2016	22.1313	30.1842	-85.7008	High	Salinity	pps
FWIN	FWIN2017-59	59	SAL	2017	19.3946	30.1834	-85.7003	Moderate	Salinity	pps
FWIN	FWIN2016-59	59	TEMP	2016	30.0864	30.1842	-85.7008	Moderate	Temperature	deg C
FWIN	FWIN2017-59	59	TEMP	2017	28.3106	30.1834	-85.7003	Low	Temperature	deg C
FWIN	FWIN2019-59	59	TN	2019	0.14	30.1624	-85.687	Low	Total Nitrogen	mg/L
FWIN	FWIN2019-59	59	TP	2019	0.017	30.1624	-85.687	Moderate	Total Phosphorus	mg/L
FWIN	FWIN2015-61	61	CHLA	2015	2.05477	30.0888	-85.636	Moderate	Chlorophyll a	ug/L
FWIN	FWIN2016-61	61	CHLA	2016	1.16814	30.0888	-85.636	Low	Chlorophyll a	ug/L
FWIN	FWIN2017-61	61	CHLA	2017	2.37916	30.0863	-85.6407	Moderate	Chlorophyll a	ug/L
FWIN	FWIN2018-61	61	CHLA	2018	2.07976	30.0858	-85.6416	Moderate	Chlorophyll a	ug/L
FWIN	FWIN2019-61	61	CHLA	2019	1.48466	30.0894	-85.6406	Low	Chlorophyll a	ug/L
FWIN	FWIN2015-61	61	DO_MGL	2015	6.28531	30.0888	-85.636	Moderate	Dissolved Oxygen	mg/L
FWIN	FWIN2016-61	61	DO_MGL	2016	6.8152	30.0888	-85.636	Moderate	Dissolved Oxygen	mg/L
FWIN	FWIN2017-61	61	DO_MGL	2017	6.57749	30.0863	-85.6407	Moderate	Dissolved Oxygen	mg/L
FWIN	FWIN2018-61	61	DO_MGL	2018	6.30802	30.0858	-85.6416	Moderate	Dissolved Oxygen	mg/L
FWIN	FWIN2019-61	61	DO_MGL	2019	6.45727	30.0894	-85.6406	Moderate	Dissolved Oxygen	mg/L
FWIN	FWIN2015-61	61	ENTERO	2015	14.2873	30.0888	-85.636	Moderate	Enterococci	MPN/100 ml
FWIN	FWIN2016-61	61	ENTERO	2016	13.9331	30.0888	-85.636	Moderate	Enterococci	MPN/100 ml
FWIN	FWIN2017-61	61	ENTERO	2017	17.0674	30.0863	-85.6407	Moderate	Enterococci	MPN/100 ml
FWIN	FWIN2018-61	61	ENTERO	2018	14.4425	30.0858	-85.6416	Moderate	Enterococci	MPN/100 ml
FWIN	FWIN2019-61	61	ENTERO	2019	13.4974	30.0894	-85.6406	Moderate	Enterococci	MPN/100 ml
FWIN	FWIN2015-61	61	PH	2015	8.23985	30.0888	-85.636	High	pH	Scale
FWIN	FWIN2016-61	61	PH	2016	8.16599	30.0888	-85.636	High	pH	Scale
FWIN	FWIN2017-61	61	PH	2017	8.04549	30.0863	-85.6407	Moderate	pH	Scale
FWIN	FWIN2018-61	61	PH	2018	8.07921	30.0858	-85.6416	Moderate	pH	Scale
FWIN	FWIN2019-61	61	PH	2019	7.97537	30.0894	-85.6406	Moderate	pH	Scale
FWIN	FWIN2015-61	61	SAL	2015	31.6935	30.0888	-85.636	High	Salinity	pps
FWIN	FWIN2016-61	61	SAL	2016	29.7315	30.0888	-85.636	High	Salinity	pps
FWIN	FWIN2017-61	61	SAL	2017	24.7182	30.0863	-85.6407	High	Salinity	pps
FWIN	FWIN2018-61	61	SAL	2018	28.2342	30.0858	-85.6416	High	Salinity	pps
FWIN	FWIN2019-61	61	SAL	2019	29.802	30.0894	-85.6406	High	Salinity	pps
FWIN	FWIN2015-61	61	TEMP	2015	29.2995	30.0888	-85.636	Moderate	Temperature	deg C
FWIN	FWIN2016-61	61	TEMP	2016	30.559	30.0888	-85.636	Moderate	Temperature	deg C
FWIN	FWIN2017-61	61	TEMP	2017	29.3456	30.0863	-85.6407	Moderate	Temperature	deg C
FWIN	FWIN2018-61	61	TEMP	2018	29.3835	30.0858	-85.6416	Moderate	Temperature	deg C
FWIN	FWIN2019-61	61	TEMP	2019	30.029	30.0894	-85.6406	Moderate	Temperature	deg C
FWIN	FWIN2016-61	61	TN	2016	0.319443	30.0888	-85.636	Moderate	Total Nitrogen	mg/L
FWIN	FWIN2017-61	61	TN	2017	0.45836	30.0863	-85.6407	Moderate	Total Nitrogen	mg/L
FWIN	FWIN2018-61	61	TN	2018	0.344046	30.0858	-85.6416	Moderate	Total Nitrogen	mg/L
FWIN	FWIN2019-61	61	TN	2019	0.254807	30.0894	-85.6406	Low	Total Nitrogen	mg/L
FWIN	FWIN2015-61	61	TP	2015	0.0120347	30.0888	-85.636	Low	Total Phosphorus	mg/L
FWIN	FWIN2016-61	61	TP	2016	0.0120441	30.0888	-85.636	Low	Total Phosphorus	mg/L
FWIN	FWIN2017-61	61	TP	2017	0.0129768	30.0863	-85.6407	Low	Total Phosphorus	mg/L
FWIN	FWIN2018-61	61	TP	2018	0.0107206	30.0858	-85.6416	Low	Total Phosphorus	mg/L
FWIN	FWIN2019-61	61	TP	2019	0.0114218	30.0894	-85.6406	Low	Total Phosphorus	mg/L
FWIN	FWIN2017-62	62	CHLA	2017	2.24944	30.2589	-85.623	Moderate	Chlorophyll a	ug/L
FWIN	FWIN2018-62	62	CHLA	2018	6.20322	30.2589	-85.623	Moderate	Chlorophyll a	ug/L
FWIN	FWIN2019-62	62	CHLA	2019	2.89203	30.2663	-85.6165	Moderate	Chlorophyll a	ug/L
FWIN	FWIN2017-62	62	DO_MGL	2017	7.07491	30.2589	-85.623	Moderate	Dissolved Oxygen	mg/L
FWIN	FWIN2018-62	62	DO_MGL	2018	7.08796	30.2589	-85.623	Moderate	Dissolved Oxygen	mg/L
FWIN	FWIN2019-62	62	DO_MGL	2019	6.09083	30.2663	-85.6165	Moderate	Dissolved Oxygen	mg/L
FWIN	FWIN2017-62	62	PH	2017	8.2897	30.2589	-85.623	High	pH	Scale
FWIN	FWIN2018-62	62	PH	2018	7.325	30.2589	-85.623	Low	pH	Scale
FWIN	FWIN2019-62	62	PH	2019	7.71551	30.2663	-85.6165	Moderate	pH	Scale
FWIN	FWIN2017-62	62	SAL	2017	10.4187	30.2589	-85.623	Moderate	Salinity	pps
FWIN	FWIN2018-62	62	SAL	2018	5.60294	30.2589	-85.623	Moderate	Salinity	pps
FWIN	FWIN2019-62	62	SAL	2019	1.89631	30.2663	-85.6165	Moderate	Salinity	pps
FWIN	FWIN2017-62	62	TEMP	2017	30.95	30.2589	-85.623	Moderate	Temperature	deg C
FWIN	FWIN2018-62	62	TEMP	2018	29.3448	30.2589	-85.623	Moderate	Temperature	deg C
FWIN	FWIN2019-62	62	TEMP	2019	31.2081	30.2663	-85.6165	High	Temperature	deg C
FWIN	FWIN2017-62	62	TN	2017	0.460938	30.2589	-85.623	Moderate	Total Nitrogen	mg/L
FWIN	FWIN2018-62	62	TN	2018	0.439793	30.2589	-85.623	Moderate	Total Nitrogen	mg/L
FWIN	FWIN2019-62	62	TN	2019	0.323799	30.2663	-85.6165	Moderate	Total Nitrogen	mg/L
FWIN	FWIN2017-62	62	TP	2017	0.009	30.2589	-85.623	Low	Total Phosphorus	mg/L
FWIN	FWIN2018-62	62	TP	2018	0.017	30.2589	-85.623	Moderate	Total Phosphorus	mg/L
FWIN	FWIN2019-62	62	TP	2019	0.0136346	30.2663	-85.6165	Moderate	Total Phosphorus	mg/L
FWIN	FWIN2019-64	64	CHLA	2019	5.04538	30.1369	-85.5713	Moderate	Chlorophyll a	ug/L
FWIN	FWIN2019-64	64	DO_MGL	2019	5.02139	30.1369	-85.5713	Low	Dissolved Oxygen	mg/L
FWIN	FWIN2019-64	64	ENTERO	2019	10	30.1369	-85.5713	Moderate	Enterococci	MPN/100 ml
FWIN	FWIN2019-64	64	PH	2019	7.16851	30.1369	-85.5713	Low	pH	Scale
FWIN	FWIN2019-64	64	SAL	2019	0.808082	30.1369	-85.5713	Moderate	Salinity	pps
FWIN	FWIN2019-64	64	TEMP	2019	30.7283	30.1369	-85.5713	Moderate	Temperature	deg C
FWIN	FWIN2019-64	64	TN	2019	0.398072	30.1369	-85.5713	Moderate	Total Nitrogen	mg/L
FWIN	FWIN2019-64	64	TP	2019	0.034925	30.1369	-85.5713	High	Total Phosphorus	mg/L
FWIN	FWIN2019-65	65	CHLA	2019	3.10723	30.3067	-85.5887	Moderate	Chlorophyll a	ug/L
FWIN	FWIN2019-65	65	TN	2019	0.338686	30.3067	-85.5887	Moderate	Total Nitrogen	mg/L
FWIN	FWIN2019-65	65	TP	2019	0.0119583	30.3067	-85.5887	Low	Total Phosphorus	mg/L
FWIN	FWIN2017-67	67	CHLA	2017	1.90488	30.0997	-85.5294	Moderate	Chlorophyll a	ug/L
FWIN	FWIN2018-67	67	CHLA	2018	4.54101	30.0997	-85.5294	Moderate	Chlorophyll a	ug/L
FWIN	FWIN2019-67	67	CHLA	2019	5.28379	30.0991	-85.532	Moderate	Chlorophyll a	ug/L
FWIN	FWIN2017-67	67	DO_MGL	2017	6.76551	30.0997	-85.5294	Moderate	Dissolved Oxygen	mg/L
FWIN	FWIN2018-67	67	DO_MGL	2018	6.79423	30.0997	-85.5294	Moderate	Dissolved Oxygen	mg/L
FWIN	FWIN2019-67	67	DO_MGL	2019	6.62811	30.0991	-85.532	Moderate	Dissolved Oxygen	mg/L
FWIN	FWIN2017-67	67	PH	2017	7.29954	30.0997	-85.5294	Low	pH	Scale
FWIN	FWIN2018-67	67	PH	2018	7.89958	30.0997	-85.5294	Moderate	pH	Scale
FWIN	FWIN2019-67	67	PH	2019	7.38921	30.0991	-85.532	Low	pH	Scale
FWIN	FWIN2017-67	67	SAL	2017	22.9028	30.0997	-85.5294	High	Salinity	pps
FWIN	FWIN2018-67	67	SAL	2018	17.9048	30.0997	-85.5294	Moderate	Salinity	pps
FWIN	FWIN2019-67	67	SAL	2019	13.3707	30.0991	-85.532	Moderate	Salinity	pps
FWIN	FWIN2017-67	67	TEMP	2017	30.1919	30.0997	-85.5294	Moderate	Temperature	deg C
FWIN	FWIN2018-67	67	TEMP	2018	31.131	30.0997	-85.5294	High	Temperature	deg C
FWIN	FWIN2019-67	67	TEMP	2019	30.6759	30.0991	-85.532	Moderate	Temperature	deg C
FWIN	FWIN2017-67	67	TN	2017	0.281696	30.0997	-85.5294	Low	Total Nitrogen	mg/L
FWIN	FWIN2018-67	67	TN	2018	0.446647	30.0997	-85.5294	Moderate	Total Nitrogen	mg/L
FWIN	FWIN2019-67	67	TN	2019	0.40689	30.0991	-85.532	Moderate	Total Nitrogen	mg/L
FWIN	FWIN2017-67	67	TP	2017	0.00996655	30.0997	-85.5294	Low	Total Phosphorus	mg/L
FWIN	FWIN2018-67	67	TP	2018	0.0128966	30.0997	-85.5294	Low	Total Phosphorus	mg/L
FWIN	FWIN2019-67	67	TP	2019	0.0136579	30.0991	-85.532	Moderate	Total Phosphorus	mg/L
FWIN	FWIN2017-69	69	CHLA	2017	3.35	30.036	-85.4403	Moderate	Chlorophyll a	ug/L
FWIN	FWIN2018-69	69	CHLA	2018	7.7	30.036	-85.4403	High	Chlorophyll a	ug/L
FWIN	FWIN2019-69	69	CHLA	2019	4.74926	30.0366	-85.4525	Moderate	Chlorophyll a	ug/L
FWIN	FWIN2017-69	69	DO_MGL	2017	6.8	30.036	-85.4403	Moderate	Dissolved Oxygen	mg/L
FWIN	FWIN2018-69	69	DO_MGL	2018	6.9	30.036	-85.4403	Moderate	Dissolved Oxygen	mg/L
FWIN	FWIN2019-69	69	DO_MGL	2019	5.81464	30.0366	-85.4525	Low	Dissolved Oxygen	mg/L
FWIN	FWIN2017-69	69	PH	2017	7.3	30.036	-85.4403	Low	pH	Scale
FWIN	FWIN2018-69	69	PH	2018	8	30.036	-85.4403	Moderate	pH	Scale
FWIN	FWIN2019-69	69	PH	2019	7.49733	30.0366	-85.4525	Low	pH	Scale
FWIN	FWIN2017-69	69	SAL	2017	9.6	30.036	-85.4403	Moderate	Salinity	pps
FWIN	FWIN2018-69	69	SAL	2018	6.1	30.036	-85.4403	Moderate	Salinity	pps
FWIN	FWIN2019-69	69	SAL	2019	6.67757	30.0366	-85.4525	Moderate	Salinity	pps
FWIN	FWIN2017-69	69	TEMP	2017	30.4	30.036	-85.4403	Moderate	Temperature	deg C
FWIN	FWIN2018-69	69	TEMP	2018	31.1	30.036	-85.4403	High	Temperature	deg C
FWIN	FWIN2019-69	69	TEMP	2019	30.145	30.0366	-85.4525	Moderate	Temperature	deg C
FWIN	FWIN2017-69	69	TN	2017	0.4435	30.036	-85.4403	Moderate	Total Nitrogen	mg/L
FWIN	FWIN2018-69	69	TN	2018	0.612	30.036	-85.4403	High	Total Nitrogen	mg/L
FWIN	FWIN2019-69	69	TN	2019	0.606187	30.0366	-85.4525	High	Total Nitrogen	mg/L
FWIN	FWIN2017-69	69	TP	2017	0.0125	30.036	-85.4403	Low	Total Phosphorus	mg/L
FWIN	FWIN2018-69	69	TP	2018	0.017	30.036	-85.4403	Moderate	Total Phosphorus	mg/L
FWIN	FWIN2019-69	69	TP	2019	0.0334791	30.0366	-85.4525	High	Total Phosphorus	mg/L
FWIN	FWIN2017-71	71	CHLA	2017	3.9	30.0599	-85.4383	Moderate	Chlorophyll a	ug/L
FWIN	FWIN2018-71	71	CHLA	2018	8.4	30.0587	-85.4387	High	Chlorophyll a	ug/L
FWIN	FWIN2019-71	71	CHLA	2019	4.09182	30.0684	-85.4186	Moderate	Chlorophyll a	ug/L
FWIN	FWIN2016-71	71	DO_MGL	2016	5.14905	30.0607	-85.4381	Low	Dissolved Oxygen	mg/L
FWIN	FWIN2017-71	71	DO_MGL	2017	6.19703	30.0599	-85.4383	Moderate	Dissolved Oxygen	mg/L
FWIN	FWIN2018-71	71	DO_MGL	2018	6.3	30.0587	-85.4387	Moderate	Dissolved Oxygen	mg/L
FWIN	FWIN2019-71	71	DO_MGL	2019	4.77017	30.0684	-85.4186	Low	Dissolved Oxygen	mg/L
FWIN	FWIN2019-71	71	ENTERO	2019	5	30.0684	-85.4186	Low	Enterococci	MPN/100 ml
FWIN	FWIN2016-71	71	PH	2016	7.01055	30.0607	-85.4381	Low	pH	Scale
FWIN	FWIN2017-71	71	PH	2017	7.63777	30.0599	-85.4383	Moderate	pH	Scale
FWIN	FWIN2018-71	71	PH	2018	7.8	30.0587	-85.4387	Moderate	pH	Scale
FWIN	FWIN2019-71	71	PH	2019	6.67334	30.0684	-85.4186	Low	pH	Scale
FWIN	FWIN2016-71	71	SAL	2016	3.87414	30.0607	-85.4381	Moderate	Salinity	pps
FWIN	FWIN2017-71	71	SAL	2017	5.64505	30.0599	-85.4383	Moderate	Salinity	pps
FWIN	FWIN2018-71	71	SAL	2018	4.8	30.0587	-85.4387	Moderate	Salinity	pps
FWIN	FWIN2019-71	71	SAL	2019	2.10374	30.0684	-85.4186	Moderate	Salinity	pps
FWIN	FWIN2016-71	71	TEMP	2016	29.6946	30.0607	-85.4381	Moderate	Temperature	deg C
FWIN	FWIN2017-71	71	TEMP	2017	30.6227	30.0599	-85.4383	Moderate	Temperature	deg C
FWIN	FWIN2018-71	71	TEMP	2018	32	30.0587	-85.4387	High	Temperature	deg C
FWIN	FWIN2019-71	71	TEMP	2019	29.4499	30.0684	-85.4186	Moderate	Temperature	deg C
FWIN	FWIN2017-71	71	TN	2017	0.492	30.0599	-85.4383	Moderate	Total Nitrogen	mg/L
FWIN	FWIN2018-71	71	TN	2018	0.602	30.0587	-85.4387	High	Total Nitrogen	mg/L
FWIN	FWIN2019-71	71	TN	2019	0.75652	30.0684	-85.4186	High	Total Nitrogen	mg/L
FWIN	FWIN2017-71	71	TP	2017	0.014	30.0599	-85.4383	Moderate	Total Phosphorus	mg/L
FWIN	FWIN2018-71	71	TP	2018	0.021	30.0587	-85.4387	Moderate	Total Phosphorus	mg/L
FWIN	FWIN2019-71	71	TP	2019	0.0246518	30.0684	-85.4186	Moderate	Total Phosphorus	mg/L
FWIN	FWIN2019-72	72	CHLA	2019	1.22474	29.7357	-85.3849	Low	Chlorophyll a	ug/L
FWIN	FWIN2019-72	72	SAL	2019	31.274	29.7357	-85.3849	High	Salinity	pps
FWIN	FWIN2019-72	72	TN	2019	0.222123	29.7357	-85.3849	Low	Total Nitrogen	mg/L
FWIN	FWIN2019-72	72	TP	2019	0.02	29.7357	-85.3849	Moderate	Total Phosphorus	mg/L
FWIN	FWIN2018-75	75	CHLA	2018	3.99327	29.7806	-85.3599	Moderate	Chlorophyll a	ug/L
FWIN	FWIN2019-75	75	CHLA	2019	2.86006	29.7775	-85.3661	Moderate	Chlorophyll a	ug/L
FWIN	FWIN2018-75	75	DO_MGL	2018	6.61333	29.7806	-85.3599	Moderate	Dissolved Oxygen	mg/L
FWIN	FWIN2019-75	75	DO_MGL	2019	6.66493	29.7775	-85.3661	Moderate	Dissolved Oxygen	mg/L
FWIN	FWIN2018-75	75	PH	2018	8.02487	29.7806	-85.3599	Moderate	pH	Scale
FWIN	FWIN2019-75	75	PH	2019	8.11847	29.7775	-85.3661	High	pH	Scale
FWIN	FWIN2018-75	75	SAL	2018	27.6851	29.7806	-85.3599	High	Salinity	pps
FWIN	FWIN2019-75	75	SAL	2019	31.1242	29.7775	-85.3661	High	Salinity	pps
FWIN	FWIN2018-75	75	TEMP	2018	27.5952	29.7806	-85.3599	Low	Temperature	deg C
FWIN	FWIN2019-75	75	TEMP	2019	29.267	29.7775	-85.3661	Moderate	Temperature	deg C
FWIN	FWIN2018-75	75	TN	2018	0.33369	29.7806	-85.3599	Moderate	Total Nitrogen	mg/L
FWIN	FWIN2019-75	75	TN	2019	0.228336	29.7775	-85.3661	Low	Total Nitrogen	mg/L
FWIN	FWIN2018-75	75	TP	2018	0.0116767	29.7806	-85.3599	Low	Total Phosphorus	mg/L
FWIN	FWIN2019-75	75	TP	2019	0.0119287	29.7775	-85.3661	Low	Total Phosphorus	mg/L
FWIN	FWIN2018-77	77	CHLA	2018	2.5923	29.7348	-85.3317	Moderate	Chlorophyll a	ug/L
FWIN	FWIN2019-77	77	CHLA	2019	2.44875	29.7248	-85.3337	Moderate	Chlorophyll a	ug/L
FWIN	FWIN2018-77	77	DO_MGL	2018	5.54833	29.7348	-85.3317	Low	Dissolved Oxygen	mg/L
FWIN	FWIN2019-77	77	DO_MGL	2019	6.07085	29.7248	-85.3337	Moderate	Dissolved Oxygen	mg/L
FWIN	FWIN2018-77	77	PH	2018	8.03579	29.7348	-85.3317	Moderate	pH	Scale
FWIN	FWIN2019-77	77	PH	2019	8.24578	29.7248	-85.3337	High	pH	Scale
FWIN	FWIN2018-77	77	SAL	2018	30.2017	29.7348	-85.3317	High	Salinity	pps
FWIN	FWIN2019-77	77	SAL	2019	30.8681	29.7248	-85.3337	High	Salinity	pps
FWIN	FWIN2018-77	77	TEMP	2018	27.6782	29.7348	-85.3317	Low	Temperature	deg C
FWIN	FWIN2019-77	77	TEMP	2019	29.4916	29.7248	-85.3337	Moderate	Temperature	deg C
FWIN	FWIN2018-77	77	TN	2018	0.404981	29.7348	-85.3317	Moderate	Total Nitrogen	mg/L
FWIN	FWIN2019-77	77	TN	2019	0.300056	29.7248	-85.3337	Low	Total Nitrogen	mg/L
FWIN	FWIN2018-77	77	TP	2018	0.01249	29.7348	-85.3317	Low	Total Phosphorus	mg/L
FWIN	FWIN2019-77	77	TP	2019	0.0158668	29.7248	-85.3337	Moderate	Total Phosphorus	mg/L
FWIN	FWIN2018-78	78	CHLA	2018	3.36428	29.8292	-85.3424	Moderate	Chlorophyll a	ug/L
FWIN	FWIN2019-78	78	CHLA	2019	3.35547	29.8301	-85.3432	Moderate	Chlorophyll a	ug/L
FWIN	FWIN2018-78	78	DO_MGL	2018	6.50465	29.8292	-85.3424	Moderate	Dissolved Oxygen	mg/L
FWIN	FWIN2019-78	78	DO_MGL	2019	6.75124	29.8301	-85.3432	Moderate	Dissolved Oxygen	mg/L
FWIN	FWIN2018-78	78	PH	2018	7.85194	29.8292	-85.3424	Moderate	pH	Scale
FWIN	FWIN2019-78	78	PH	2019	8.1086	29.8301	-85.3432	High	pH	Scale
FWIN	FWIN2018-78	78	SAL	2018	27.6754	29.8292	-85.3424	High	Salinity	pps
FWIN	FWIN2019-78	78	SAL	2019	30.2429	29.8301	-85.3432	High	Salinity	pps
FWIN	FWIN2018-78	78	TEMP	2018	28.1022	29.8292	-85.3424	Low	Temperature	deg C
FWIN	FWIN2019-78	78	TEMP	2019	29.3746	29.8301	-85.3432	Moderate	Temperature	deg C
FWIN	FWIN2018-78	78	TN	2018	0.372148	29.8292	-85.3424	Moderate	Total Nitrogen	mg/L
FWIN	FWIN2019-78	78	TN	2019	0.253932	29.8301	-85.3432	Low	Total Nitrogen	mg/L
FWIN	FWIN2018-78	78	TP	2018	0.0122425	29.8292	-85.3424	Low	Total Phosphorus	mg/L
FWIN	FWIN2019-78	78	TP	2019	0.0137426	29.8301	-85.3432	Moderate	Total Phosphorus	mg/L
FWIN	FWIN2019-79	79	CHLA	2019	3.4641	29.7984	-85.3047	Moderate	Chlorophyll a	ug/L
FWIN	FWIN2019-79	79	SAL	2019	26.945	29.7984	-85.3047	High	Salinity	pps
FWIN	FWIN2019-79	79	TN	2019	0.198278	29.7984	-85.3047	Low	Total Nitrogen	mg/L
FWIN	FWIN2019-79	79	TP	2019	0.015	29.7984	-85.3047	Moderate	Total Phosphorus	mg/L
FWIN	FWIN2019-87	87	CHLA	2019	8.97775	29.7669	-85.0388	High	Chlorophyll a	ug/L
FWIN	FWIN2019-87	87	DO_MGL	2019	6.72763	29.7669	-85.0388	Moderate	Dissolved Oxygen	mg/L
FWIN	FWIN2019-87	87	PH	2019	7.24989	29.7669	-85.0388	Low	pH	Scale
FWIN	FWIN2019-87	87	SAL	2019	0.083666	29.7669	-85.0388	Low	Salinity	pps
FWIN	FWIN2019-87	87	TEMP	2019	30.148	29.7669	-85.0388	Moderate	Temperature	deg C
FWIN	FWIN2019-87	87	TN	2019	0.741215	29.7669	-85.0388	High	Total Nitrogen	mg/L
FWIN	FWIN2019-87	87	TP	2019	0.0234734	29.7669	-85.0388	Moderate	Total Phosphorus	mg/L
FWIN	FWIN2017-90	90	CHLA	2017	3	29.8513	-85.0368	Moderate	Chlorophyll a	ug/L
FWIN	FWIN2018-90	90	CHLA	2018	2.4	29.8513	-85.0368	Moderate	Chlorophyll a	ug/L
FWIN	FWIN2019-90	90	CHLA	2019	4.1	29.8513	-85.0368	Moderate	Chlorophyll a	ug/L
FWIN	FWIN2017-90	90	DO_MGL	2017	6.4	29.8513	-85.0368	Moderate	Dissolved Oxygen	mg/L
FWIN	FWIN2018-90	90	DO_MGL	2018	5.23	29.8513	-85.0368	Low	Dissolved Oxygen	mg/L
FWIN	FWIN2019-90	90	DO_MGL	2019	6.11	29.8513	-85.0368	Moderate	Dissolved Oxygen	mg/L
FWIN	FWIN2017-90	90	PH	2017	6.8	29.8513	-85.0368	Low	pH	Scale
FWIN	FWIN2018-90	90	PH	2018	6.96	29.8513	-85.0368	Low	pH	Scale
FWIN	FWIN2019-90	90	PH	2019	7.31	29.8513	-85.0368	Low	pH	Scale
FWIN	FWIN2017-90	90	SAL	2017	0.06	29.8513	-85.0368	Low	Salinity	pps
FWIN	FWIN2018-90	90	SAL	2018	0.06	29.8513	-85.0368	Low	Salinity	pps
FWIN	FWIN2019-90	90	SAL	2019	0.06	29.8513	-85.0368	Low	Salinity	pps
FWIN	FWIN2017-90	90	TEMP	2017	25.7	29.8513	-85.0368	Low	Temperature	deg C
FWIN	FWIN2018-90	90	TEMP	2018	26.23	29.8513	-85.0368	Low	Temperature	deg C
FWIN	FWIN2019-90	90	TEMP	2019	31.4	29.8513	-85.0368	High	Temperature	deg C
FWIN	FWIN2017-90	90	TN	2017	0.72	29.8513	-85.0368	High	Total Nitrogen	mg/L
FWIN	FWIN2018-90	90	TN	2018	0.64	29.8513	-85.0368	High	Total Nitrogen	mg/L
FWIN	FWIN2019-90	90	TN	2019	0.65	29.8513	-85.0368	High	Total Nitrogen	mg/L
FWIN	FWIN2017-90	90	TP	2017	0.037	29.8513	-85.0368	High	Total Phosphorus	mg/L
FWIN	FWIN2018-90	90	TP	2018	0.034	29.8513	-85.0368	High	Total Phosphorus	mg/L
FWIN	FWIN2019-90	90	TP	2019	0.022	29.8513	-85.0368	Moderate	Total Phosphorus	mg/L
FWIN	FWIN2018-93	93	CHLA	2018	13	29.7106	-84.9783	High	Chlorophyll a	ug/L
FWIN	FWIN2019-93	93	CHLA	2019	12.9479	29.7161	-84.9537	High	Chlorophyll a	ug/L
FWIN	FWIN2018-93	93	DO_MGL	2018	6.63	29.7106	-84.9783	Moderate	Dissolved Oxygen	mg/L
FWIN	FWIN2019-93	93	DO_MGL	2019	7.34957	29.7161	-84.9537	High	Dissolved Oxygen	mg/L
FWIN	FWIN2018-93	93	ENTERO	2018	5	29.7106	-84.9783	Low	Enterococci	MPN/100 ml
FWIN	FWIN2019-93	93	ENTERO	2019	5	29.7161	-84.9537	Low	Enterococci	MPN/100 ml
FWIN	FWIN2018-93	93	PH	2018	7.59	29.7106	-84.9783	Moderate	pH	Scale
FWIN	FWIN2019-93	93	PH	2019	8.05603	29.7161	-84.9537	Moderate	pH	Scale
FWIN	FWIN2018-93	93	SAL	2018	1.45	29.7106	-84.9783	Moderate	Salinity	pps
FWIN	FWIN2019-93	93	SAL	2019	7.26818	29.7161	-84.9537	Moderate	Salinity	pps
FWIN	FWIN2018-93	93	TEMP	2018	28.3	29.7106	-84.9783	Low	Temperature	deg C
FWIN	FWIN2019-93	93	TEMP	2019	29.8969	29.7161	-84.9537	Moderate	Temperature	deg C
FWIN	FWIN2018-93	93	TN	2018	0.58	29.7106	-84.9783	High	Total Nitrogen	mg/L
FWIN	FWIN2019-93	93	TN	2019	0.582038	29.7161	-84.9537	High	Total Nitrogen	mg/L
FWIN	FWIN2018-93	93	TP	2018	0.037	29.7106	-84.9783	High	Total Phosphorus	mg/L
FWIN	FWIN2019-93	93	TP	2019	0.0272531	29.7161	-84.9537	High	Total Phosphorus	mg/L
FWIN	FWIN2015-96	96	DO_MGL	2015	5.47167	29.684	-84.8815	Low	Dissolved Oxygen	mg/L
FWIN	FWIN2016-96	96	DO_MGL	2016	6.48725	29.684	-84.8815	Moderate	Dissolved Oxygen	mg/L
FWIN	FWIN2017-96	96	DO_MGL	2017	6.64153	29.684	-84.8815	Moderate	Dissolved Oxygen	mg/L
FWIN	FWIN2015-96	96	PH	2015	7.98546	29.684	-84.8815	Moderate	pH	Scale
FWIN	FWIN2016-96	96	PH	2016	8.11166	29.684	-84.8815	High	pH	Scale
FWIN	FWIN2017-96	96	PH	2017	7.96611	29.684	-84.8815	Moderate	pH	Scale
FWIN	FWIN2015-96	96	SAL	2015	22.9921	29.684	-84.8815	High	Salinity	pps
FWIN	FWIN2016-96	96	SAL	2016	21.6308	29.684	-84.8815	High	Salinity	pps
FWIN	FWIN2017-96	96	SAL	2017	19.0901	29.684	-84.8815	Moderate	Salinity	pps
FWIN	FWIN2015-96	96	TEMP	2015	29.7314	29.684	-84.8815	Moderate	Temperature	deg C
FWIN	FWIN2016-96	96	TEMP	2016	30.1886	29.684	-84.8815	Moderate	Temperature	deg C
FWIN	FWIN2017-96	96	TEMP	2017	29.823	29.684	-84.8815	Moderate	Temperature	deg C
FWIN	FWIN2018-97	97	CHLA	2018	7.5	29.6803	-84.875	High	Chlorophyll a	ug/L
FWIN	FWIN2018-97	97	DO_MGL	2018	5.93	29.6803	-84.875	Moderate	Dissolved Oxygen	mg/L
FWIN	FWIN2018-97	97	ENTERO	2018	5	29.6803	-84.875	Low	Enterococci	MPN/100 ml
FWIN	FWIN2018-97	97	PH	2018	8.09	29.6803	-84.875	Moderate	pH	Scale
FWIN	FWIN2018-97	97	SAL	2018	26.98	29.6803	-84.875	High	Salinity	pps
FWIN	FWIN2018-97	97	TEMP	2018	29.1	29.6803	-84.875	Moderate	Temperature	deg C
FWIN	FWIN2018-97	97	TN	2018	0.459	29.6803	-84.875	Moderate	Total Nitrogen	mg/L
FWIN	FWIN2018-97	97	TP	2018	0.034	29.6803	-84.875	High	Total Phosphorus	mg/L
FWIN	FWIN2019-110	110	CHLA	2019	4.58258	29.9257	-84.4508	Moderate	Chlorophyll a	ug/L
FWIN	FWIN2019-110	110	SAL	2019	29.821	29.9257	-84.4508	High	Salinity	pps
FWIN	FWIN2019-110	110	TN	2019	0.198116	29.9257	-84.4508	Low	Total Nitrogen	mg/L
FWIN	FWIN2019-110	110	TP	2019	0.0229019	29.9257	-84.4508	Moderate	Total Phosphorus	mg/L
FWIN	FWIN2019-113	113	CHLA	2019	12.5947	29.9139	-84.4126	High	Chlorophyll a	ug/L
FWIN	FWIN2015-113	113	DO_MGL	2015	6.06159	29.9065	-84.4181	Moderate	Dissolved Oxygen	mg/L
FWIN	FWIN2016-113	113	DO_MGL	2016	5.7	29.9065	-84.4181	Low	Dissolved Oxygen	mg/L
FWIN	FWIN2017-113	113	DO_MGL	2017	5.9925	29.9065	-84.4181	Moderate	Dissolved Oxygen	mg/L
FWIN	FWIN2019-113	113	DO_MGL	2019	6.81502	29.9139	-84.4126	Moderate	Dissolved Oxygen	mg/L
FWIN	FWIN2019-113	113	ENTERO	2019	5	29.9139	-84.4126	Low	Enterococci	MPN/100 ml
FWIN	FWIN2015-113	113	PH	2015	7.99958	29.9065	-84.4181	Moderate	pH	Scale
FWIN	FWIN2016-113	113	PH	2016	8.1	29.9065	-84.4181	High	pH	Scale
FWIN	FWIN2017-113	113	PH	2017	8	29.9065	-84.4181	Moderate	pH	Scale
FWIN	FWIN2019-113	113	PH	2019	8.06625	29.9139	-84.4126	Moderate	pH	Scale
FWIN	FWIN2015-113	113	SAL	2015	31.7653	29.9065	-84.4181	High	Salinity	pps
FWIN	FWIN2016-113	113	SAL	2016	28.5	29.9065	-84.4181	High	Salinity	pps
FWIN	FWIN2017-113	113	SAL	2017	31.2994	29.9065	-84.4181	High	Salinity	pps
FWIN	FWIN2019-113	113	SAL	2019	28.5102	29.9139	-84.4126	High	Salinity	pps
FWIN	FWIN2015-113	113	TEMP	2015	29.5493	29.9065	-84.4181	Moderate	Temperature	deg C
FWIN	FWIN2016-113	113	TEMP	2016	30	29.9065	-84.4181	Moderate	Temperature	deg C
FWIN	FWIN2017-113	113	TEMP	2017	29.8958	29.9065	-84.4181	Moderate	Temperature	deg C
FWIN	FWIN2019-113	113	TEMP	2019	30.4089	29.9139	-84.4126	Moderate	Temperature	deg C
FWIN	FWIN2019-113	113	TN	2019	0.4396	29.9139	-84.4126	Moderate	Total Nitrogen	mg/L
FWIN	FWIN2019-113	113	TP	2019	0.0413105	29.9139	-84.4126	High	Total Phosphorus	mg/L
FWIN	FWIN2018-115	115	CHLA	2018	10.469	29.9844	-84.3517	High	Chlorophyll a	ug/L
FWIN	FWIN2019-115	115	CHLA	2019	9.66116	29.9843	-84.3517	High	Chlorophyll a	ug/L
FWIN	FWIN2018-115	115	DO_MGL	2018	5.44101	29.9844	-84.3517	Low	Dissolved Oxygen	mg/L
FWIN	FWIN2019-115	115	DO_MGL	2019	6.48521	29.9843	-84.3517	Moderate	Dissolved Oxygen	mg/L
FWIN	FWIN2018-115	115	ENTERO	2018	5	29.9844	-84.3517	Low	Enterococci	MPN/100 ml
FWIN	FWIN2019-115	115	ENTERO	2019	5	29.9843	-84.3517	Low	Enterococci	MPN/100 ml
FWIN	FWIN2018-115	115	PH	2018	7.93182	29.9844	-84.3517	Moderate	pH	Scale
FWIN	FWIN2019-115	115	PH	2019	8.00487	29.9843	-84.3517	Moderate	pH	Scale
FWIN	FWIN2018-115	115	SAL	2018	29.8823	29.9844	-84.3517	High	Salinity	pps
FWIN	FWIN2019-115	115	SAL	2019	23.5452	29.9843	-84.3517	High	Salinity	pps
FWIN	FWIN2018-115	115	TEMP	2018	28.539	29.9844	-84.3517	Low	Temperature	deg C
FWIN	FWIN2019-115	115	TEMP	2019	29.7071	29.9843	-84.3517	Moderate	Temperature	deg C
FWIN	FWIN2018-115	115	TN	2018	0.536809	29.9844	-84.3517	High	Total Nitrogen	mg/L
FWIN	FWIN2019-115	115	TN	2019	0.514591	29.9843	-84.3517	High	Total Nitrogen	mg/L
FWIN	FWIN2018-115	115	TP	2018	0.031584	29.9844	-84.3517	High	Total Phosphorus	mg/L
FWIN	FWIN2019-115	115	TP	2019	0.030775	29.9843	-84.3517	High	Total Phosphorus	mg/L
FWIN	FWIN2015-117	117	CHLA	2015	3.0979	30.2357	-84.3015	Moderate	Chlorophyll a	ug/L
FWIN	FWIN2016-117	117	CHLA	2016	1.08134	30.2356	-84.3019	Low	Chlorophyll a	ug/L
FWIN	FWIN2017-117	117	CHLA	2017	1.0305	30.2356	-84.3018	Low	Chlorophyll a	ug/L
FWIN	FWIN2018-117	117	CHLA	2018	1.45228	30.2356	-84.3015	Low	Chlorophyll a	ug/L
FWIN	FWIN2019-117	117	CHLA	2019	0.291741	30.2356	-84.3015	Low	Chlorophyll a	ug/L
FWIN	FWIN2018-117	117	DO_MGL	2018	4.33	30.2356	-84.3015	Low	Dissolved Oxygen	mg/L
FWIN	FWIN2019-117	117	DO_MGL	2019	4.35	30.2356	-84.3015	Low	Dissolved Oxygen	mg/L
FWIN	FWIN2018-117	117	PH	2018	7.13	30.2356	-84.3015	Low	pH	Scale
FWIN	FWIN2019-117	117	PH	2019	7.61	30.2356	-84.3015	Moderate	pH	Scale
FWIN	FWIN2015-117	117	SAL	2015	0.145742	30.2357	-84.3015	Moderate	Salinity	pps
FWIN	FWIN2016-117	117	SAL	2016	0.13893	30.2356	-84.3019	Low	Salinity	pps
FWIN	FWIN2017-117	117	SAL	2017	0.142857	30.2356	-84.3018	Low	Salinity	pps
FWIN	FWIN2018-117	117	SAL	2018	0.103344	30.2356	-84.3015	Low	Salinity	pps
FWIN	FWIN2019-117	117	SAL	2019	0.112883	30.2356	-84.3015	Low	Salinity	pps
FWIN	FWIN2018-117	117	TEMP	2018	21.193	30.2356	-84.3015	Low	Temperature	deg C
FWIN	FWIN2019-117	117	TEMP	2019	21.5	30.2356	-84.3015	Low	Temperature	deg C
FWIN	FWIN2018-117	117	TN	2018	0.58	30.2356	-84.3015	High	Total Nitrogen	mg/L
FWIN	FWIN2019-117	117	TN	2019	0.426856	30.2356	-84.3015	Moderate	Total Nitrogen	mg/L
FWIN	FWIN2018-117	117	TP	2018	0.03	30.2356	-84.3015	High	Total Phosphorus	mg/L
FWIN	FWIN2019-117	117	TP	2019	0.0254265	30.2356	-84.3015	Moderate	Total Phosphorus	mg/L
FWIN	FWIN2017-120	120	CHLA	2017	0.71	30.1761	-84.2429	Low	Chlorophyll a	ug/L
FWIN	FWIN2018-120	120	CHLA	2018	0.91	30.2137	-84.2616	Low	Chlorophyll a	ug/L
FWIN	FWIN2018-120	120	DO_MGL	2018	4.28	30.2137	-84.2616	Low	Dissolved Oxygen	mg/L
FWIN	FWIN2018-120	120	PH	2018	7.7	30.2137	-84.2616	Moderate	pH	Scale
FWIN	FWIN2018-120	120	SAL	2018	0.04	30.2137	-84.2616	Low	Salinity	pps
FWIN	FWIN2018-120	120	TEMP	2018	21.5	30.2137	-84.2616	Low	Temperature	deg C
FWIN	FWIN2017-120	120	TN	2017	0.51	30.1761	-84.2429	High	Total Nitrogen	mg/L
FWIN	FWIN2018-120	120	TN	2018	0.55	30.2137	-84.2616	High	Total Nitrogen	mg/L
FWIN	FWIN2019-120	120	TN	2019	0.31633	30.1938	-84.2609	Moderate	Total Nitrogen	mg/L
FWIN	FWIN2017-120	120	TP	2017	0.029	30.1761	-84.2429	High	Total Phosphorus	mg/L
FWIN	FWIN2018-120	120	TP	2018	0.029	30.2137	-84.2616	High	Total Phosphorus	mg/L
FWIN	FWIN2019-120	120	TP	2019	0.0254558	30.1938	-84.2609	Moderate	Total Phosphorus	mg/L
FWIN	FWIN2018-122	122	CHLA	2018	4.47018	30.1209	-84.192	Moderate	Chlorophyll a	ug/L
FWIN	FWIN2018-122	122	DO_MGL	2018	6.19651	30.1209	-84.192	Moderate	Dissolved Oxygen	mg/L
FWIN	FWIN2018-122	122	ENTERO	2018	15.0258	30.1209	-84.192	Moderate	Enterococci	MPN/100 ml
FWIN	FWIN2018-122	122	PH	2018	7.6604	30.1209	-84.192	Moderate	pH	Scale
FWIN	FWIN2018-122	122	SAL	2018	2.87416	30.1209	-84.192	Moderate	Salinity	pps
FWIN	FWIN2018-122	122	TEMP	2018	27.0618	30.1209	-84.192	Low	Temperature	deg C
FWIN	FWIN2018-122	122	TN	2018	0.667323	30.1209	-84.192	High	Total Nitrogen	mg/L
FWIN	FWIN2018-122	122	TP	2018	0.0313845	30.1209	-84.192	High	Total Phosphorus	mg/L
FWIN	FWIN2017-123	123	CHLA	2017	1.2	30.2708	-84.1484	Low	Chlorophyll a	ug/L
FWIN	FWIN2018-123	123	CHLA	2018	2	30.2708	-84.1484	Moderate	Chlorophyll a	ug/L
FWIN	FWIN2017-123	123	DO_MGL	2017	2.6	30.2708	-84.1484	Low	Dissolved Oxygen	mg/L
FWIN	FWIN2018-123	123	DO_MGL	2018	2.76	30.2708	-84.1484	Low	Dissolved Oxygen	mg/L
FWIN	FWIN2017-123	123	PH	2017	6.9	30.2708	-84.1484	Low	pH	Scale
FWIN	FWIN2018-123	123	PH	2018	7.4	30.2708	-84.1484	Low	pH	Scale
FWIN	FWIN2017-123	123	SAL	2017	0.12	30.2708	-84.1484	Low	Salinity	pps
FWIN	FWIN2018-123	123	SAL	2018	0.12	30.2708	-84.1484	Low	Salinity	pps
FWIN	FWIN2017-123	123	TEMP	2017	21.5	30.2708	-84.1484	Low	Temperature	deg C
FWIN	FWIN2018-123	123	TEMP	2018	21.61	30.2708	-84.1484	Low	Temperature	deg C
FWIN	FWIN2017-123	123	TN	2017	0.35	30.2708	-84.1484	Moderate	Total Nitrogen	mg/L
FWIN	FWIN2018-123	123	TN	2018	0.315	30.2708	-84.1484	Moderate	Total Nitrogen	mg/L
FWIN	FWIN2017-123	123	TP	2017	0.047	30.2708	-84.1484	High	Total Phosphorus	mg/L
FWIN	FWIN2018-123	123	TP	2018	0.06	30.2708	-84.1484	High	Total Phosphorus	mg/L
