# Supplementary material for: Development of a generalized pseudo-probabilistic approach for characterizing ecological conditions in estuaries using secondary data
Source: Environ Monit Assess. 2024 Jul 20;196(8):753. doi: 10.1007/s10661-024-12877-8 (PMC11271375; doi:10.1007/s10661-024-12877-8)
Supplement: Supplementary file 1 — Supplementary file1 (ZIP 2689 kb) [file 10661_2024_12877_MOESM1_ESM.zip › mapData/NWFWMD_Estuaries_20210728.prj]

PROJCS["Albers",GEOGCS["GCS_North_American_1983",DATUM["D_North_American_1983",SPHEROID["GRS_1980",6378137.0,298.257222101]],PRIMEM["Greenwich",0.0],UNIT["Degree",0.0174532925199433]],PROJECTION["Albers"],PARAMETER["false_easting",0.0],PARAMETER["false_northing",0.0],PARAMETER["central_meridian",-96.0],PARAMETER["standard_parallel_1",29.5],PARAMETER["standard_parallel_2",45.5],PARAMETER["latitude_of_origin",37.5],UNIT["Meter",1.0]]
